# Supplementary material for: Genome-Wide Analyses of Radioresistance-Associated miRNA Expression Profile in Nasopharyngeal Carcinoma Using Next Generation Deep Sequencing
Source: PLoS One. 2013 Dec 19;8(12):e84486. doi: 10.1371/journal.pone.0084486 (PMC3868612; doi:10.1371/journal.pone.0084486)
Supplement: Table S1 — (XLS) [file pone.0084486.s001.xls]

## Sheet: Sheet1
Gene symble	Forward sequence	Reverse sequence
ICAM1	5'-CAGAGGTTGAACCCCACAGT-3'	5'-TCCTCTGGCTTCGTCAGAATC-3'
WNT2B	5'-ATTTCCCGCTCTGGAGATTT-3'	5'-AAGCTGGTGCAAAGGAAAGA-3'
HLA-B	5'-TTAAGGTTGGAGCCATCCAG-3'	5'-AGGTTATCTTGCCCCTGCTT-3'
HLA-F	5'-AGCGCTTCTATGAGGCAGAG-3'	5'-CACAGCTCCAAGGACAACAA-3'
TGF-B1	5'-GTGGAAACCCACAACGAAAT-3'	5'-CACGTGCTGCTCCACTTTTA-3'
MYC	5'-TGGTCTTCCCCTACCCTCTCAAC-3'	5'-GATCCAGACTCTGACCTTTTGCC-3'
JUN	5'-AAGGACGATGATGACAAGGG-3'	5'-AGTTGCTGAGGTTGGCGTAG-3'
FOS	5'-CCGAAGGGAAAGGAATAAGAT-3'	5'-TGAGAAGAGGCAGGGTGAAGG-3'
CDH1	5'-ACACCCGGGACAACGTTTA-3'	5'-TGTGCAGCTGGCTCAAGTC-3'
PTENP1	5'-ACCAGTGGCACTGTTGTTTCAC-3'	5'-TTCCTCTGGTCCTGGTATGAAG-3'
HSP90AA1	5'-TATAAGGCAGGCGCGGGGGT-3'	5'-TGCACCAGCCTGCAAAGCTTCC-3'
BETA-ACTIN	5'-CTCTTCCAGCCTTCCTTCCT-3'	5'-AGCACTGTGTTGGCGTACAG-3'
