# Supplementary material for: Genome-Wide Analyses of Radioresistance-Associated miRNA Expression Profile in Nasopharyngeal Carcinoma Using Next Generation Deep Sequencing
Source: PLoS One. 2013 Dec 19;8(12):e84486. doi: 10.1371/journal.pone.0084486 (PMC3868612; doi:10.1371/journal.pone.0084486)
Supplement: Table S2 — (XLS) [file pone.0084486.s002.xls]

## Sheet: N3-VS-R1.GeneDiffExpFilter
gene ID	Symbol	geneLength	CNE-2-Expression	CNE-2-Rs-Expression	CNE-2-RPKM	CNE-2-Rs-RPKM	log2 Ratio(CNE-2-Rs/CNE-2)	Up-Down-Regulation(CNE-2-Rs/CNE-2)	P-value	FDR
11067	C10orf10	2060	0	94	0.001	1.249	10.2866	Up	5.83284e-30	3.63843e-29
55117	SLC6A15	4830	0	201	0.001	1.13907	10.1536	Up	3.1621e-63	3.94493e-62
8492	PRSS12	4573	0	163	0.001	0.97564	9.9302	Up	2.0608e-51	2.06068e-50
8988	HSPB3	787	0	28	0.001	0.973837	9.92754	Up	1.92769e-09	5.70175e-09
333929	SNAI3	1713	0	56	0.001	0.894816	9.80545	Up	3.80138e-18	1.61804e-17
728739	LOC728739	622	0	20	0.001	0.880122	9.78156	Up	5.91844e-07	1.51841e-06
100500862	MIR3648	180	9	6130	1.30846	932.161	9.47657	Up	0	0
390063	OR51I1	1012	0	24	0.001	0.649133	9.34237	Up	3.3777e-08	9.35593e-08
5623	PSPN	471	0	11	0.001	0.639256	9.32025	Up	0.00037177	0.000764775
27345	KCNMB4	1631	0	38	0.001	0.637724	9.31679	Up	1.49994e-12	5.14629e-12
387763	C11orf96	1361	0	30	0.001	0.603346	9.23684	Up	4.60516e-10	1.4112e-09
5348	FXYD1	558	0	12	0.001	0.58864	9.20124	Up	0.00018171	0.000385001
163223	ZNF676	2934	0	60	0.001	0.55975	9.12864	Up	2.16948e-19	9.59565e-19
269	AMHR2	1863	0	33	0.001	0.484846	8.92138	Up	5.3772e-11	1.72149e-10
112609	MRAP2	2229	0	35	0.001	0.429795	8.7475	Up	1.28458e-11	4.23568e-11
2700	GJA3	5219	0	71	0.001	0.372369	8.54059	Up	8.2508e-23	4.112e-22
79785	RERGL	1182	0	16	0.001	0.370515	8.53339	Up	1.03703e-05	2.43211e-05
145407	C14orf37	3082	0	41	0.001	0.364128	8.5083	Up	1.7514e-13	6.26818e-13
1292	COL6A2	3461	0	45	0.001	0.355888	8.47528	Up	9.99538e-15	3.77718e-14
220965	FAM13C	3566	0	46	0.001	0.353085	8.46387	Up	4.88544e-15	1.87128e-14
127343	DMBX1	2896	0	36	0.001	0.340257	8.41048	Up	6.27866e-12	2.09398e-11
51334	PRR16	1798	0	22	0.001	0.334916	8.38766	Up	1.41389e-07	3.7763e-07
6440	SFTPC	1187	0	14	0.001	0.322835	8.33465	Up	4.34096e-05	9.68863e-05
151742	PPM1L	3056	0	35	0.001	0.313486	8.29226	Up	1.28458e-11	4.23649e-11
51302	CYP39A1	2288	0	26	0.001	0.311043	8.28097	Up	8.06918e-09	2.31188e-08
113220	KIF12	2024	0	23	0.001	0.311043	8.28097	Up	6.91064e-08	1.87845e-07
59335	PRDM12	2492	0	27	0.001	0.296564	8.2122	Up	3.94396e-09	1.15227e-08
10900	RUNDC3A	2047	0	22	0.001	0.294176	8.20054	Up	1.41389e-07	3.77572e-07
1363	CPE	2460	0	26	0.001	0.289295	8.1764	Up	8.06918e-09	2.31073e-08
79258	MMEL1	2902	0	30	0.001	0.282961	8.14446	Up	4.60516e-10	1.41095e-09
492307	C8orf22	1265	0	13	0.001	0.281291	8.13592	Up	8.8814e-05	0.000193204
150946	FAM59B	5169	0	50	0.001	0.264769	8.04859	Up	2.78816e-16	1.11858e-15
84898	PLXDC2	2594	0	24	0.001	0.253247	7.9844	Up	3.3777e-08	9.35744e-08
10098	TSPAN5	3406	0	31	0.001	0.249127	7.96074	Up	2.25086e-10	6.98348e-10
200942	KLHDC8B	1999	0	18	0.001	0.246469	7.94526	Up	2.47742e-06	6.07214e-06
8577	TMEFF1	2501	0	21	0.001	0.229831	7.84443	Up	2.89276e-07	7.57195e-07
417	ART1	1335	0	11	0.001	0.225535	7.81721	Up	0.00037177	0.000764684
124404	2013-09-12	1361	0	11	0.001	0.221227	7.78938	Up	0.00037177	0.000764226
678655	LOC678655	2364	0	19	0.001	0.219993	7.78131	Up	1.21089e-06	3.03411e-06
50619	DEF6	2320	0	18	0.001	0.212367	7.73042	Up	2.47742e-06	6.07127e-06
90853	SPOCD1	3888	0	30	0.001	0.211202	7.72248	Up	4.60516e-10	1.4107e-09
100528031	FKBP1A-SDCBP2	1689	0	13	0.001	0.210677	7.71889	Up	8.8814e-05	0.000193033
10536	LEPREL2	2656	0	20	0.001	0.206113	7.68729	Up	5.91844e-07	1.51864e-06
8528	DDO	1733	0	13	0.001	0.205328	7.68179	Up	8.8814e-05	0.000193107
8862	APLN	3238	0	24	0.001	0.202879	7.66448	Up	3.3777e-08	9.35895e-08
4057	LTF	2593	0	19	0.001	0.200565	7.64792	Up	1.21089e-06	3.03278e-06
256369	C14orf48	1952	0	14	0.001	0.196314	7.61702	Up	4.34096e-05	9.68737e-05
10382	TUBB4	2318	0	16	0.001	0.188934	7.56174	Up	1.03703e-05	2.43311e-05
57134	MAN1C1	3201	0	22	0.001	0.188122	7.55553	Up	1.41389e-07	3.77513e-07
57593	EBF4	2931	0	20	0.001	0.186774	7.54515	Up	5.91844e-07	1.51819e-06
221476	PI16	2205	0	14	0.001	0.173789	7.44119	Up	4.34096e-05	9.67982e-05
145864	HAPLN3	1893	0	12	0.001	0.173514	7.43891	Up	0.00018171	0.000385191
1361	CPB2	1766	0	11	0.001	0.170492	7.41356	Up	0.00037177	0.000764867
377677	CA13	3855	0	24	0.001	0.170408	7.41285	Up	3.3777e-08	9.35443e-08
283981	PPP2R3B-AS1	2188	0	13	0.001	0.162629	7.34544	Up	8.8814e-05	0.00019318
7107	GPR137B	2046	0	12	0.001	0.160538	7.32677	Up	0.00018171	0.000384811
390205	LRRC10B	2230	0	13	0.001	0.159566	7.31801	Up	8.8814e-05	0.000193131
326624	RAB37	3091	0	18	0.001	0.159396	7.31647	Up	2.47742e-06	6.0704e-06
399668	NCRNA00086	3456	0	20	0.001	0.158402	7.30744	Up	5.91844e-07	1.51796e-06
23551	RASD2	3047	0	17	0.001	0.152714	7.25469	Up	5.0687e-06	1.21664e-05
6004	RGS16	2432	0	13	0.001	0.146313	7.19291	Up	8.8814e-05	0.000193156
23266	LPHN2	5723	0	29	0.001	0.1387	7.11583	Up	9.42194e-10	2.83914e-09
81848	SPRY4	4992	0	25	0.001	0.137078	7.09886	Up	1.65092e-08	4.65242e-08
2	A2M	4678	0	23	0.001	0.134577	7.07229	Up	6.91064e-08	1.87874e-07
287	ANK2	14243	0	70	0.001	0.134524	7.07172	Up	1.68808e-22	8.29741e-22
140706	C20orf160	2532	0	12	0.001	0.129724	7.0193	Up	0.00018171	0.000384764
80705	TSGA10	3685	0	17	0.001	0.126274	6.98042	Up	5.0687e-06	1.21681e-05
6539	SLC6A12	3500	0	16	0.001	0.125128	6.96726	Up	1.03703e-05	2.43244e-05
388951	TSPYL6	3095	0	14	0.001	0.123814	6.95203	Up	4.34096e-05	9.68485e-05
2634	GBP2	2595	1	113	0.0100845	1.19191	6.885	Up	4.28314e-34	2.97293e-33
147906	DACT3	2834	0	12	0.001	0.1159	6.85674	Up	0.00018171	0.000385144
23302	WSCD1	5827	0	24	0.001	0.112738	6.81683	Up	3.3777e-08	9.36046e-08
6781	STC1	3897	0	16	0.001	0.112381	6.81225	Up	1.03703e-05	2.43277e-05
43	ACHE	2978	0	12	0.001	0.110296	6.78524	Up	0.00018171	0.000384906
389610	XKR5	4908	0	19	0.001	0.105962	6.72741	Up	1.21089e-06	3.03322e-06
147968	CAPN12	3129	0	12	0.001	0.104973	6.71388	Up	0.00018171	0.000385096
56605	ERO1LB	5070	0	18	0.001	0.0971779	6.60256	Up	2.47742e-06	6.073e-06
367	AR	4314	0	15	0.001	0.0951731	6.57248	Up	2.12172e-05	4.8463e-05
286223	C9orf47	4911	0	17	0.001	0.0947506	6.56606	Up	5.0687e-06	1.21647e-05
79632	FAM184A	4057	0	14	0.001	0.0944552	6.56156	Up	4.34096e-05	9.68234e-05
5270	SERPINE2	2259	6	539	0.0695064	6.53094	6.554	Up	1.68732e-156	6.05147e-155
79772	MCTP1	3924	2	174	0.013338	1.21373	6.50777	Up	3.2254e-51	3.21399e-50
4753	NELL2	3705	0	12	0.001	0.0886535	6.47011	Up	0.00018171	0.000384859
1757	SARDH	3398	0	11	0.001	0.0886079	6.46936	Up	0.00037177	0.0007645
2006	ELN	3480	0	11	0.001	0.08652	6.43496	Up	0.00037177	0.000764592
5136	PDE1A	2414	27	2156	0.292696	24.4464	6.38408	Up	0	0
83937	RASSF4	2509	2	155	0.0208602	1.69096	6.34095	Up	2.07614e-45	1.85857e-44
2335	FN1	8272	0	26	0.001	0.0807336	6.3351	Up	8.06918e-09	2.31111e-08
491	ATP2B2	8962	0	26	0.001	0.0794093	6.31124	Up	8.06918e-09	2.3115e-08
388228	SBK1	5010	0	14	0.001	0.076488	6.25716	Up	4.34096e-05	9.68611e-05
57571	CARNS1	3983	0	11	0.001	0.0755937	6.24019	Up	0.00037177	0.000764409
92973	FP588	5245	0	14	0.001	0.073061	6.19103	Up	4.34096e-05	9.68359e-05
8942	KYNU	1774	12	832	0.177018	12.8373	6.1803	Up	1.74456e-236	1.01938e-234
168544	ZNF467	2295	1	65	0.0114027	0.775236	6.08719	Up	2.10242e-19	9.30383e-19
56111	PCDHGA4	4602	0	11	0.001	0.0654258	6.03179	Up	0.00037177	0.000764317
6304	SATB1	5652	2	121	0.00926014	0.585985	5.98369	Up	4.7639e-35	3.38038e-34
286343	C9orf150	2718	2	104	0.0192562	1.04734	5.76526	Up	6.84928e-30	4.26473e-29
93664	CADPS2	6086	0	12	0.001	0.05397	5.75409	Up	0.00018171	0.000384954
3800	KIF5C	6927	0	12	0.001	0.0474175	5.56735	Up	0.00018171	0.000385049
7068	THRB	7553	0	13	0.001	0.0471115	5.55801	Up	8.8814e-05	0.000193082
65217	PCDH15	9252	0	14	0.001	0.0414186	5.37221	Up	4.34096e-05	9.68108e-05
9481	SLC25A27	2986	2	78	0.0175279	0.715003	5.35022	Up	4.76846e-22	2.30818e-21
10044	SH2D3C	3165	4	148	0.0330732	1.27994	5.27428	Up	1.46043e-40	1.17954e-39
219539	YPEL4	1731	4	131	0.0604717	2.07146	5.09825	Up	1.75541e-35	1.26071e-34
256764	WDR72	7326	2	64	0.00714418	0.23912	5.06482	Up	7.36496e-18	3.10485e-17
23145	SSPO	15580	0	19	0.001	0.0333802	5.06092	Up	1.21089e-06	3.03367e-06
100506421	LOC100506421	2874	1	30	0.00910548	0.285718	4.97171	Up	7.75884e-09	2.22705e-08
400629	TEX19	1951	130	3896	1.74372	54.6594	4.97023	Up	0	0
1896	EDA	5296	2	58	0.00988261	0.299766	4.9228	Up	4.48402e-16	1.78271e-15
100008589	RN28S1	5070	1812	49490	9.35276	267.185	4.8363	Up	0	0
90427	BMF	4700	10	271	0.055679	1.57825	4.82504	Up	5.14592e-70	7.16384e-69
375449	MAST4	10724	2	54	0.00488048	0.137829	4.81971	Up	6.86786e-15	2.61545e-14
285577	LOC285577	3214	2	53	0.0162845	0.45137	4.79274	Up	1.35667e-14	5.09985e-14
256309	CCDC110	2898	2	53	0.0180601	0.500588	4.79274	Up	1.35667e-14	5.09873e-14
388403	YPEL2	5242	9	236	0.0449299	1.2323	4.77754	Up	8.06184e-61	9.53818e-60
84446	BRSK1	3109	2	50	0.0168344	0.440202	4.70868	Up	1.04175e-13	3.75497e-13
282763	OR51B5	1458	25	596	0.448717	11.189	4.64013	Up	7.42826e-149	2.49238e-147
22846	VASH1	6030	6	143	0.026039	0.649115	4.63973	Up	9.04304e-37	6.69037e-36
6925	TCF4	8332	2	47	0.0062816	0.154402	4.61941	Up	7.94904e-13	2.7526e-12
54492	NEURL1B	6417	17	393	0.0693276	1.67635	4.59574	Up	4.08456e-98	8.16864e-97
84125	LRRIQ1	5460	4	92	0.0191715	0.461209	4.58838	Up	6.02096e-24	3.11174e-23
136288	C7orf57	2167	2	45	0.0241524	0.568403	4.55668	Up	3.06902e-12	1.03867e-11
2258	FGF13	2450	26	574	0.251533	5.80828	4.52929	Up	2.43048e-141	7.67522e-140
2977	GUCY1A2	2954	1	22	0.00885889	0.203852	4.52425	Up	1.80388e-06	4.45883e-06
5346	PLIN1	2979	2	43	0.0175691	0.395095	4.49109	Up	1.18088e-11	3.89823e-11
10290	SPEG	10650	1	21	0.0024572	0.0539725	4.45714	Up	3.54278e-06	8.59139e-06
9715	FAM131B	4392	1	20	0.00595837	0.124644	4.38675	Up	6.9458e-06	1.64946e-05
192668	CYS1	2719	4	80	0.0384982	0.805348	4.38675	Up	1.90439e-20	8.73813e-20
4585	MUC4	17123	0	13	0.001	0.020781	4.37719	Up	8.8814e-05	0.000193058
9911	TMCC2	4021	8	158	0.052065	1.07554	4.3686	Up	4.58002e-39	3.55697e-38
64109	CRLF2	1579	2	39	0.0331465	0.67606	4.35022	Up	1.72843e-10	5.40161e-10
79339	OR51B4	933	14	266	0.392677	7.80374	4.31275	Up	2.71048e-64	3.44914e-63
56963	RGMA	3227	3	56	0.0243283	0.474998	4.28721	Up	1.82687e-14	6.82405e-14
27242	TNFRSF21	3662	28	522	0.200092	3.90171	4.28537	Up	3.39898e-124	9.19545e-123
89832	CHRFAM7A	2858	2	37	0.0183129	0.354358	4.27428	Up	6.5701e-10	1.99519e-09
284069	FAM171A2	2634	40	726	0.397405	7.54439	4.24672	Up	4.76682e-171	1.86962e-169
79958	DENND1C	2804	2	36	0.0186656	0.351421	4.23475	Up	1.27865e-09	3.82414e-09
91156	IGFN1	11810	1	18	0.00221585	0.0417182	4.23475	Up	2.65416e-05	6.01369e-05
388324	INCA1	1574	1	18	0.0166259	0.313019	4.23475	Up	2.65416e-05	6.01449e-05
221806	VWDE	5583	16	283	0.0749967	1.38746	4.20948	Up	3.19706e-67	4.2411e-66
127294	MYOM3	5800	3	53	0.0135358	0.250121	4.20778	Up	1.34146e-13	4.81811e-13
9755	TBKBP1	4150	12	211	0.0756698	1.39167	4.20096	Up	2.04536e-50	2.00784e-49
387597	ILDR2	8127	1	17	0.00322003	0.0572561	4.15229	Up	5.17116e-05	0.00011442
154	ADRB2	2058	4	66	0.0508633	0.877812	4.10922	Up	2.07826e-16	8.37692e-16
161436	EML5	7171	2	33	0.0072986	0.125961	4.10922	Up	9.35036e-09	2.6665e-08
1047	CLGN	2828	11	179	0.101789	1.73251	4.08921	Up	3.33518e-42	2.78402e-41
7273	TTN	101520	4	64	0.00103109	0.0172557	4.06482	Up	7.75376e-16	3.05369e-15
4919	ROR1	3382	6	94	0.0464266	0.760777	4.03445	Up	1.4026e-22	6.92594e-22
2066	ERBB4	11941	4	62	0.00876615	0.14212	4.01902	Up	2.88302e-15	1.11248e-14
1602	DACH1	5246	2	31	0.0099768	0.161747	4.01902	Up	3.49684e-08	9.68126e-08
7732	RNF112	3252	1	15	0.00804709	0.126254	3.97171	Up	0.000194768	0.000411248
80019	UBTD1	1575	26	380	0.431999	6.60398	3.93424	Up	1.55697e-85	2.67472e-84
9732	DOCK4	8343	27	392	0.0846898	1.28608	3.92464	Up	5.02002e-88	8.8541e-87
1006	CDH8	4962	2	29	0.0105478	0.159972	3.9228	Up	1.29898e-07	3.48023e-07
2212	FCGR2A	2429	2	29	0.0215473	0.326794	3.9228	Up	1.29898e-07	3.48077e-07
29799	YPEL1	4301	11	159	0.0669288	1.01188	3.91827	Up	1.58749e-36	1.16844e-35
23285	KIAA1107	4569	13	186	0.0744581	1.11428	3.90354	Up	2.24422e-42	1.88157e-41
5295	PIK3R1	6453	4	57	0.0162214	0.241778	3.89771	Up	7.56142e-14	2.74509e-13
7634	ZNF80	2957	1	14	0.0088499	0.129592	3.87218	Up	0.000376294	0.000772971
83854	ANGPTL6	1857	1	14	0.0140922	0.206357	3.87218	Up	0.000376294	0.000772786
50939	IMPG2	8365	1	14	0.00312841	0.0458105	3.87218	Up	0.000376294	0.000772878
401242	LOC401242	2785	2	28	0.0187929	0.275192	3.87218	Up	2.49666e-07	6.56615e-07
79345	OR51B2	1055	4	54	0.0992195	1.40102	3.81971	Up	5.3023e-13	1.85214e-12
55224	ETNK2	2648	8	105	0.0790609	1.08536	3.77907	Up	6.13004e-24	3.1662e-23
57110	HRASLS	1075	2	26	0.0486868	0.662015	3.76526	Up	9.16628e-07	2.3157e-06
389119	C3orf54	1058	4	51	0.0989382	1.31943	3.73725	Up	3.67928e-12	1.24153e-11
8322	FZD4	7394	23	293	0.0814025	1.08465	3.73602	Up	9.68216e-64	1.22032e-62
80303	EFHD1	2000	40	505	0.523383	6.91137	3.72303	Up	2.02432e-108	4.5939e-107
9619	ABCG1	3142	22	276	0.183234	2.4044	3.71392	Up	7.52466e-60	8.76381e-59
815	CAMK2A	4918	4	50	0.0212844	0.278282	3.70868	Up	6.99996e-12	2.32912e-11
55084	SOBP	6248	2	25	0.00837681	0.109522	3.70868	Up	1.75044e-06	4.3336e-06
22996	TTC39A	2759	2	25	0.01897	0.248023	3.70868	Up	1.75044e-06	4.33297e-06
5454	POU3F2	4172	11	137	0.0689982	0.898834	3.70342	Up	2.32112e-30	1.46382e-29
79071	ELOVL6	3392	15	186	0.115724	1.50093	3.69709	Up	1.14643e-40	9.2855e-40
374378	GALNTL4	2531	8	98	0.0827156	1.05983	3.67953	Up	5.4771e-22	2.64375e-21
404203	SPINK6	737	58	701	2.05944	26.0348	3.66011	Up	8.58814e-148	2.84269e-146
57524	CASKIN1	5695	4	48	0.0183804	0.230702	3.64978	Up	2.52344e-11	8.20094e-11
54768	HYDIN	15729	2	24	0.0033275	0.0417651	3.64978	Up	3.33454e-06	8.107e-06
121268	RHEBL1	1192	11	131	0.241494	3.00814	3.63881	Up	1.06963e-28	6.42712e-28
203190	LGI3	3285	6	71	0.0477975	0.591597	3.62961	Up	4.10092e-16	1.63229e-15
51308	REEP2	2117	3	35	0.0370843	0.452533	3.60914	Up	1.69647e-08	4.77843e-08
94015	TTYH2	3468	8	92	0.0603671	0.726126	3.58838	Up	2.50368e-20	1.14695e-19
4004	LMO1	1274	4	46	0.0821637	0.988306	3.58838	Up	9.0443e-11	2.86982e-10
79679	VTCN1	2605	2	23	0.0200915	0.24167	3.58838	Up	6.33544e-06	1.50868e-05
579	NKX3-2	2241	12	137	0.140129	1.67333	3.57789	Up	1.49429e-29	9.22072e-29
333926	PPM1J	1762	10	114	0.14852	1.77093	3.57578	Up	8.31736e-25	4.41955e-24
9645	MICAL2	3934	43	490	0.286038	3.4093	3.5752	Up	8.08568e-102	1.69602e-100
2649	NR6A1	1918	12	135	0.163728	1.92659	3.55668	Up	5.298e-29	3.21947e-28
4778	NFE2	1678	4	45	0.0623818	0.734047	3.55668	Up	1.70829e-10	5.34062e-10
145781	GCOM1	4676	21	236	0.117526	1.38147	3.55515	Up	1.28846e-49	1.24842e-48
116444	GRIN3B	3270	3	33	0.0240084	0.276229	3.52425	Up	6.0649e-08	1.65405e-07
57556	SEMA6A	6860	4	44	0.015259	0.175562	3.52425	Up	3.22138e-10	9.93004e-10
56967	C14orf132	7504	12	130	0.0418483	0.474191	3.50223	Up	1.24111e-27	7.22994e-27
191585	PLAC4	10009	122	1302	0.318977	3.5606	3.4806	Up	1.41144e-261	9.7378e-260
221002	RASGEF1A	3235	6	64	0.0485363	0.541513	3.47986	Up	3.46166e-14	1.2786e-13
3046	HBE1	816	53	565	1.69971	18.9523	3.47901	Up	1.83785e-114	4.4975e-113
377007	KLHL30	3685	20	213	0.142031	1.58214	3.4776	Up	4.1412e-44	3.61309e-43
221424	C6orf154	2121	10	106	0.123381	1.36794	3.47081	Up	1.2926e-22	6.39193e-22
1139	CHRNA7	3428	4	42	0.0305358	0.33536	3.45714	Up	1.13963e-09	3.4173e-09
93145	OLFM2	1899	4	42	0.055122	0.605379	3.45714	Up	1.13963e-09	3.4167e-09
10653	SPINT2	1817	8	83	0.115219	1.25033	3.43986	Up	7.31024e-18	3.08405e-17
23101	MCF2L2	4772	8	83	0.0438712	0.476081	3.43986	Up	7.31024e-18	3.0833e-17
3797	KIF3C	5431	19	197	0.0915511	0.992863	3.43895	Up	1.59903e-40	1.28845e-39
113230	LOC113230	1329	22	227	0.433199	4.67524	3.43194	Up	2.18008e-46	1.99635e-45
3790	KCNS3	2344	10	103	0.111643	1.20277	3.42939	Up	8.46972e-22	4.06315e-21
4110	MAGEA11	1893	26	266	0.359428	3.84622	3.41967	Up	6.22936e-54	6.54521e-53
23532	PRAME	2776	17	173	0.160258	1.70581	3.41199	Up	1.5906e-35	1.14378e-34
1280	COL2A1	5087	6	61	0.0308659	0.328225	3.4106	Up	2.27562e-13	8.11056e-13
1132	CHRM4	1468	4	40	0.0713056	0.745825	3.38675	Up	4.00208e-09	1.16845e-08
51050	PI15	6732	2	20	0.00777455	0.0813184	3.38675	Up	4.26776e-05	9.53392e-05
5662	PSD	4183	2	20	0.0125121	0.130872	3.38675	Up	4.26776e-05	9.53268e-05
4137	MAPT	6816	36	358	0.138217	1.43766	3.37871	Up	2.72596e-71	3.87981e-70
9455	HOMER2	2005	11	109	0.143571	1.48804	3.37358	Up	1.11199e-22	5.51308e-22
79187	FSD1	1865	59	578	0.827871	8.48305	3.3571	Up	1.92837e-113	4.67243e-112
286103	C8orf77	3250	3	29	0.0241561	0.24424	3.33784	Up	7.54314e-07	1.91976e-06
116496	FAM129A	6926	310	2986	1.1713	11.8008	3.3327	Up	0	0
753	C18orf1	8686	23	221	0.0672804	0.676186	3.32916	Up	5.0181e-44	4.36486e-43
84960	KIAA1984	1727	9	86	0.136377	1.36304	3.32116	Up	6.13028e-18	2.59198e-17
8857	FCGBP	16407	2	19	0.00319	0.0316977	3.31275	Up	8.00512e-05	0.000174518
399669	ZNF321P	2334	2	19	0.0224243	0.222821	3.31275	Up	8.00512e-05	0.000174473
144110	TMEM86A	3607	2	19	0.0145102	0.144182	3.31275	Up	8.00512e-05	0.000174496
5105	PCK1	2692	12	114	0.116653	1.15913	3.31275	Up	2.68284e-23	1.36075e-22
7291	TWIST1	1669	41	389	0.642861	6.37964	3.3109	Up	6.11236e-76	9.2352e-75
4602	MYB	3681	12	113	0.085311	0.840264	3.30004	Up	4.97498e-23	2.49825e-22
285613	RELL2	2599	30	282	0.302068	2.96993	3.29748	Up	2.7613e-55	2.96663e-54
1674	DES	2268	4	37	0.0461537	0.446541	3.27428	Up	2.59366e-08	7.23554e-08
2045	EPHA7	6644	26	239	0.102408	0.984626	3.26525	Up	1.12166e-46	1.03153e-45
10365	KLF2	1655	16	147	0.252995	2.43121	3.26449	Up	2.89404e-29	1.77243e-28
27113	BBC3	1843	97	890	1.37732	13.2181	3.26257	Up	2.9339e-169	1.14289e-167
116969	ART5	1501	8	73	0.139476	1.33121	3.25465	Up	3.64396e-15	1.40107e-14
58985	IL22RA1	2988	9	82	0.0788227	0.751167	3.25245	Up	7.23364e-17	2.96792e-16
9185	REPS2	7964	80	727	0.262874	2.49865	3.24871	Up	4.86438e-138	1.50297e-136
6451	SH3BGRL	2090	38	343	0.475803	4.49212	3.23896	Up	7.96956e-66	1.03955e-64
10518	CIB2	1580	9	81	0.149065	1.40324	3.23475	Up	1.33697e-16	5.43618e-16
161145	TMEM229B	4068	2	18	0.0128659	0.121114	3.23475	Up	0.000149565	0.000319336
339778	C2orf70	695	2	18	0.0753069	0.708909	3.23475	Up	0.000149565	0.000319296
1879	EBF1	5288	2	18	0.00989756	0.0931717	3.23475	Up	0.000149565	0.000319257
8654	PDE5A	7005	15	135	0.0560367	0.527508	3.23475	Up	8.95336e-27	5.08462e-26
56106	PCDHGA10	4617	2	18	0.011336	0.106713	3.23475	Up	0.000149565	0.000319415
84034	EMILIN2	4009	2	18	0.0130552	0.122896	3.23475	Up	0.000149565	0.000319455
2615	LRRC32	4327	2	18	0.0120957	0.113865	3.23475	Up	0.000149565	0.000319376
10085	EDIL3	2974	29	260	0.25518	2.39296	3.22921	Up	3.88482e-50	3.79189e-49
256949	KANK3	2801	15	134	0.140142	1.30947	3.22402	Up	1.65124e-26	9.28533e-26
55565	ZNF821	2020	14	124	0.18137	1.68025	3.21166	Up	1.49875e-24	7.89788e-24
1356	CP	4674	6	53	0.0335933	0.310377	3.20778	Up	3.24096e-11	1.0499e-10
1806	DPYD	4451	89	785	0.523265	4.82742	3.20564	Up	4.58544e-147	1.50331e-145
79782	LRRC31	2520	14	123	0.145384	1.336	3.19998	Up	2.76012e-24	1.44429e-23
253738	EBF3	4361	4	35	0.0240029	0.219677	3.19411	Up	8.91374e-08	2.40883e-07
41	ACCN2	3923	18	157	0.120073	1.09543	3.18952	Up	1.60715e-30	1.01767e-29
51171	HSD17B14	1277	3	26	0.061478	0.557295	3.1803	Up	4.8562e-06	1.16727e-05
10324	KBTBD10	2472	7	60	0.0741036	0.664364	3.16436	Up	2.1471e-12	7.30686e-12
22859	LPHN1	7874	16	137	0.0531758	0.476243	3.16285	Up	1.30238e-26	7.35489e-26
2886	GRB7	2285	144	1225	1.64917	14.6741	3.15346	Up	6.22166e-225	3.41476e-223
440461	LOC440461	1660	2	17	0.0315291	0.280313	3.15229	Up	0.000278242	0.000579103
100130958	SYCE1L	877	16	135	0.47743	4.21344	3.14164	Up	4.38214e-26	2.43234e-25
94121	SYTL4	3936	6	50	0.039892	0.347711	3.12372	Up	2.02486e-10	6.3005e-10
5016	OVGP1	2258	8	66	0.0927162	0.800061	3.10922	Up	2.61792e-13	9.29391e-13
5864	RAB3A	1528	13	106	0.222643	1.89883	3.0923	Up	1.74612e-20	8.03765e-20
726	CAPN5	4393	28	227	0.166796	1.41439	3.08402	Up	3.9145e-42	3.26284e-41
83543	AIF1L	3533	101	812	0.748113	6.29094	3.07195	Up	5.70138e-146	1.855e-144
57717	PCDHB16	4827	3	24	0.0162642	0.136093	3.06482	Up	1.65353e-05	3.81853e-05
79812	MMRN2	4195	4	32	0.0249527	0.208795	3.06482	Up	5.56968e-07	1.43129e-06
29116	MYLIP	3086	17	135	0.144159	1.1974	3.05418	Up	2.03204e-25	1.10191e-24
10580	SORBS1	7226	97	768	0.351288	2.90915	3.04987	Up	3.48734e-137	1.07364e-135
402778	IFITM10	3721	9	71	0.0632954	0.522278	3.04464	Up	5.80836e-14	2.12121e-13
80725	SRCIN1	7050	6	47	0.0222716	0.182479	3.03445	Up	1.24319e-09	3.7207e-09
6414	SEPP1	2252	42	329	0.488057	3.99881	3.03445	Up	1.96537e-59	2.27667e-58
6329	SCN4A	7805	34	266	0.113998	0.93285	3.03264	Up	2.51436e-48	2.3681e-47
7424	VEGFC	2076	5	39	0.0630278	0.51421	3.0283	Up	3.52808e-08	9.7646e-08
7185	TRAF1	4450	27	208	0.158779	1.2794	3.01037	Up	7.4656e-38	5.64239e-37
114991	ZNF618	9133	24	184	0.0687682	0.551452	3.00342	Up	1.39093e-33	9.54262e-33
338761	C1QL4	2065	51	389	0.646308	5.15623	2.99602	Up	4.1479e-69	5.67783e-68
7781	SLC30A3	2108	8	61	0.0993137	0.792068	2.99556	Up	5.3027e-12	1.77539e-11
84667	HES7	1699	39	295	0.600704	4.7526	2.98399	Up	1.37168e-52	1.40765e-51
4902	NRTN	1141	43	325	0.986217	7.79652	2.98285	Up	9.3834e-58	1.0522e-56
160335	TMTC2	4855	22	166	0.118583	0.935884	2.98043	Up	3.21958e-30	2.02153e-29
6517	SLC2A4	3159	53	398	0.439052	3.44855	2.97353	Up	3.81656e-70	5.3435e-69
59283	CACNG8	8751	4	30	0.0119617	0.0938354	2.97171	Up	1.86201e-06	4.59721e-06
4681	NBL1	2178	70	523	0.841065	6.57275	2.96621	Up	2.00166e-91	3.70544e-90
79366	HMGN5	2126	11	82	0.1354	1.05573	2.96294	Up	1.54084e-15	6.00094e-15
5309	PITX3	1407	7	52	0.130195	1.01161	2.95791	Up	2.67192e-10	8.26448e-10
2637	GBX2	1335	11	80	0.215626	1.64026	2.92732	Up	5.0385e-15	1.92776e-14
1742	DLG4	4323	30	217	0.181604	1.37397	2.91948	Up	2.88888e-38	2.20569e-37
10472	ZNF238	4244	46	331	0.283643	2.13479	2.91195	Up	2.11454e-57	2.35575e-56
4185	ADAM11	4402	13	93	0.0772828	0.578277	2.90354	Up	4.04472e-17	1.67029e-16
94032	CAMK2N2	1360	10	71	0.19242	1.42897	2.89264	Up	2.4708e-13	8.78797e-13
1013	CDH15	2875	14	99	0.127432	0.942541	2.88682	Up	4.8755e-18	2.06754e-17
10501	SEMA6B	3961	18	127	0.118921	0.877611	2.88358	Up	1.00115e-22	4.97218e-22
9783	RIMS3	7233	37	261	0.133867	0.9877	2.88327	Up	3.79516e-45	3.3851e-44
57540	PTCHD2	5231	5	35	0.0250135	0.183141	2.87218	Up	3.84312e-07	9.98049e-07
23409	SIRT4	1213	10	69	0.215739	1.55701	2.85142	Up	7.99278e-13	2.76663e-12
27133	KCNH5	3308	10	69	0.0791087	0.570935	2.85142	Up	7.99278e-13	2.76719e-12
442117	GALNTL6	2850	28	193	0.2571	1.8536	2.84992	Up	2.15678e-33	1.47263e-32
1903	S1PR3	4221	45	310	0.278989	2.01025	2.84909	Up	1.09697e-52	1.12776e-51
1950	EGF	5600	23	157	0.10748	0.767387	2.83588	Up	2.64196e-27	1.52405e-26
80820	EEPD1	4687	64	433	0.357334	2.52869	2.82305	Up	2.9541e-72	4.22904e-71
11156	PTP4A3	1396	37	250	0.693595	4.90182	2.82115	Up	2.28754e-42	1.91696e-41
2199	FBLN2	4591	4	27	0.0228004	0.160975	2.81971	Up	1.10951e-05	2.59642e-05
171483	FAM9B	1064	4	27	0.0983803	0.694585	2.81971	Up	1.10951e-05	2.59607e-05
283335	LOC283335	2863	20	135	0.182809	1.29067	2.81971	Up	1.51361e-23	7.72271e-23
55130	ARMC4	3572	20	134	0.146524	1.02682	2.80898	Up	2.70292e-23	1.37053e-22
3075	CFH	4200	10	67	0.0623075	0.436645	2.80898	Up	2.56806e-12	8.71699e-12
162494	RHBDL3	4688	32	214	0.178629	1.24948	2.80629	Up	2.7188e-36	1.99344e-35
51440	HPCAL4	4277	3	20	0.0183557	0.127995	2.80179	Up	0.000182726	0.000386772
284390	ZNF763	2639	3	20	0.0297489	0.207441	2.80179	Up	0.000182726	0.000386725
129049	SGSM1	6201	23	153	0.0970634	0.675356	2.79865	Up	2.68576e-26	1.4985e-25
7087	ICAM5	3005	252	1666	2.19455	15.1752	2.78972	Up	1.61445e-269	1.16532e-267
255031	FLJ35390	2159	55	362	0.666653	4.58943	2.78331	Up	8.5791e-60	9.98512e-59
1588	CYP19A1	4531	4	26	0.0231023	0.157066	2.76526	Up	1.99615e-05	4.5698e-05
56924	PAK6	3961	10	65	0.066067	0.449171	2.76526	Up	8.19216e-12	2.71896e-11
384	ARG2	1981	28	182	0.369882	2.51472	2.76526	Up	1.25202e-30	7.95728e-30
284358	MAMSTR	1823	4	26	0.05742	0.390382	2.76526	Up	1.99615e-05	4.57041e-05
10865	ARID5A	2223	45	291	0.52974	3.58308	2.75784	Up	6.3863e-48	5.98202e-47
9976	CLEC2B	2052	17	108	0.216801	1.44062	2.73225	Up	1.55941e-18	6.72585e-18
26996	GPR160	2021	50	317	0.647431	4.29335	2.72931	Up	1.70266e-51	1.70753e-50
728989	LOC728989	1076	3	19	0.0729623	0.483331	2.72779	Up	0.00032921	0.000680893
80320	SP6	3794	3	19	0.0206925	0.137075	2.72779	Up	0.00032921	0.000680975
58504	ARHGAP22	2775	7	44	0.0660123	0.434003	2.7169	Up	2.90942e-08	8.08884e-08
57458	TMCC3	5867	4	25	0.0178416	0.116634	2.70868	Up	3.57608e-05	8.02842e-05
3959	LGALS3BP	2277	316	1972	3.63173	23.7054	2.70649	Up	1.77493e-308	1.78021e-306
4628	MYH10	7619	25	156	0.0858681	0.560441	2.70637	Up	6.87296e-26	3.78796e-25
19	ABCA1	10515	55	343	0.136881	0.892869	2.70553	Up	4.49328e-55	4.80935e-54
4166	CHST6	6885	22	137	0.0836196	0.544653	2.70342	Up	6.92134e-23	3.46148e-22
2766	GMPR	1515	14	87	0.241827	1.57184	2.70041	Up	5.09e-15	1.9466e-14
345275	HSD17B13	2395	37	229	0.404283	2.61718	2.69457	Up	3.90216e-37	2.91584e-36
1628	DBP	1658	335	2072	5.28749	34.2065	2.69361	Up	0	0
253018	HCG27	1742	22	135	0.330494	2.12123	2.68221	Up	2.1586e-22	1.05769e-21
540	ATP7B	6644	18	110	0.0708978	0.453175	2.67626	Up	1.8297e-18	7.87386e-18
11248	NXPH3	5553	30	183	0.141378	0.902041	2.67363	Up	9.76286e-30	6.04165e-29
55337	C19orf66	2139	51	310	0.623949	3.96692	2.66852	Up	3.33068e-49	3.18407e-48
27124	INPP5J	2238	16	96	0.18709	1.17412	2.64978	Up	3.97566e-16	1.5839e-15
6092	ROBO2	8689	6	36	0.0180705	0.113406	2.64978	Up	8.00454e-07	2.03237e-06
137209	ZNF572	3276	4	24	0.0319526	0.200526	2.64978	Up	6.37758e-05	0.000140031
22807	IKZF2	9512	18	108	0.0495211	0.310781	2.64978	Up	5.68178e-18	2.40471e-17
113451	ADC	2210	6	36	0.0710475	0.445875	2.64978	Up	8.00454e-07	2.03267e-06
1815	DRD4	1378	4	24	0.0759627	0.476722	2.64978	Up	6.37758e-05	0.000140013
440925	LOC440925	2129	7	42	0.0860423	0.539979	2.64978	Up	9.15916e-08	2.4732e-07
619207	LOC619207	4918	4	24	0.0212844	0.133575	2.64978	Up	6.37758e-05	0.000139995
7481	WNT11	1927	23	138	0.312346	1.9602	2.64978	Up	1.42045e-22	7.00802e-22
3976	LIF	3935	8	48	0.0532028	0.333887	2.64978	Up	1.05774e-08	3.00992e-08
388135	C15orf59	1367	9	53	0.172291	1.06123	2.62282	Up	2.1699e-09	6.40603e-09
51760	SYT17	1912	70	412	0.958075	5.8981	2.62204	Up	1.24286e-63	1.56076e-62
79007	DBNDD1	2150	92	540	1.1198	6.87477	2.61808	Up	9.74238e-83	1.61237e-81
100287428	PNMA6C	2262	7	41	0.0809832	0.496129	2.61502	Up	1.61789e-07	4.30309e-07
53828	FXYD4	787	6	35	0.199511	1.2173	2.60914	Up	1.41548e-06	3.52874e-06
162417	NAGS	2086	11	64	0.137996	0.839786	2.60539	Up	5.23998e-11	1.67912e-10
9537	TP53I11	3648	21	122	0.150645	0.915394	2.60324	Up	9.3135e-20	4.1731e-19
2970	GTF2IP1	3638	48	277	0.345277	2.08411	2.5936	Up	8.35848e-43	7.09438e-42
100287569	NCRNA00173	1597	4	23	0.0655458	0.394208	2.58838	Up	0.000113187	0.0002444
10715	CERS1	2137	8	46	0.0979659	0.589191	2.58838	Up	3.28574e-08	9.11003e-08
10220	GDF11	4260	80	459	0.491439	2.94921	2.58524	Up	1.30974e-69	1.80723e-68
100131390	SP9	1455	7	40	0.1259	0.752489	2.5794	Up	2.84892e-07	7.46402e-07
377841	ENTPD8	2222	26	148	0.30621	1.82314	2.57384	Up	2.2079e-23	1.12317e-22
150590	C2orf15	1430	12	68	0.219601	1.3016	2.56732	Up	1.89832e-11	6.20812e-11
84628	NTNG2	3113	6	34	0.0504384	0.298953	2.56732	Up	2.49404e-06	6.10938e-06
51703	ACSL5	3399	99	558	0.762208	4.49351	2.55959	Up	2.52908e-83	4.21816e-82
56125	PCDHB11	3271	8	45	0.0640028	0.376561	2.55668	Up	5.76648e-08	1.57467e-07
3110	MNX1	2176	77	432	0.926022	5.4341	2.55292	Up	1.05043e-64	1.34466e-63
3131	HLF	5607	29	162	0.13535	0.790838	2.54669	Up	3.59958e-25	1.93544e-24
8519	IFITM1	733	26	145	0.928237	5.41461	2.54429	Up	1.16823e-22	5.78524e-22
6447	SCG5	1244	7	39	0.147254	0.858118	2.54287	Up	5.00024e-07	1.28862e-06
2330	FMO5	2632	7	39	0.0695988	0.405585	2.54287	Up	5.00024e-07	1.28842e-06
84230	LRRC8C	7207	4	22	0.0145243	0.0835548	2.52425	Up	0.000199839	0.000421283
55753	OGDHL	3774	6	33	0.0416044	0.23934	2.52425	Up	4.37778e-06	1.05671e-05
84812	PLCD4	3237	6	33	0.0485063	0.279045	2.52425	Up	4.37778e-06	1.05656e-05
2735	GLI1	3618	6	33	0.0433983	0.24966	2.52425	Up	4.37778e-06	1.057e-05
1295	COL8A1	2676	6	33	0.0586752	0.337544	2.52425	Up	4.37778e-06	1.05686e-05
124590	USH1G	3561	4	22	0.0293953	0.169104	2.52425	Up	0.000199839	0.000421335
3752	KCND3	2693	4	22	0.0388699	0.223609	2.52425	Up	0.000199839	0.00042118
1050	CEBPA	2591	28	154	0.282801	1.62688	2.52425	Up	8.97748e-24	4.61749e-23
56899	ANKS1B	4971	4	22	0.0210575	0.121138	2.52425	Up	0.000199839	0.000421232
2065	ERBB3	5765	88	483	0.39946	2.29325	2.52127	Up	3.83206e-71	5.43608e-70
55607	PPP1R9A	10519	155	846	0.385609	2.2014	2.51321	Up	7.64842e-123	2.03709e-121
2245	FGD1	4291	92	502	0.561072	3.2022	2.5128	Up	1.35367e-73	1.96907e-72
147081	C17orf69	2477	11	60	0.116213	0.663023	2.51228	Up	4.9023e-10	1.50012e-09
8646	CHRD	3547	39	211	0.287735	1.62826	2.50052	Up	1.0828e-31	7.0728e-31
652965	SNORA48	135	15	81	2.90768	16.4231	2.49778	Up	5.0977e-13	1.78212e-12
283659	PRTG	11998	63	340	0.137411	0.775663	2.49693	Up	5.01038e-50	4.88221e-49
79961	DENND2D	2062	8	43	0.101529	0.570799	2.49109	Up	1.76007e-07	4.66896e-07
9603	NFE2L3	3720	28	150	0.196972	1.1037	2.48629	Up	8.0905e-23	4.03328e-22
5881	RAC3	1077	147	781	3.57183	19.849	2.47433	Up	1.54973e-111	3.66706e-110
2826	CCR10	1244	13	69	0.273472	1.51821	2.47291	Up	3.59448e-11	1.16202e-10
644596	NCRNA00087	2808	10	53	0.093195	0.516633	2.47081	Up	7.2439e-09	2.08238e-08
5293	PIK3CD	5411	61	321	0.295013	1.62379	2.46051	Up	1.51309e-46	1.3878e-45
10656	KHDRBS3	1963	28	147	0.373274	2.04975	2.45714	Up	4.16394e-22	2.01898e-21
146227	BEAN1	3315	4	21	0.0315766	0.173396	2.45714	Up	0.00035086	0.000723667
222643	UNC5CL	3128	4	21	0.0334644	0.183762	2.45714	Up	0.00035086	0.00072358
54958	TMEM160	696	209	1097	7.85826	43.142	2.45681	Up	1.21238e-154	4.28548e-153
338707	B4GALNT4	3463	270	1415	2.04033	11.1843	2.45459	Up	1.03943e-198	4.77443e-197
55876	GSDMB	1646	9	47	0.143088	0.781576	2.44949	Up	6.18202e-08	1.68519e-07
5732	PTGER2	2494	5	26	0.0524642	0.285351	2.44333	Up	6.78396e-05	0.000148631
140462	ASB9	1962	16	83	0.213408	1.15793	2.43986	Up	5.4615e-13	1.9062e-12
100128071	LOC100128071	716	6	31	0.219295	1.18509	2.43406	Up	1.33251e-05	3.09591e-05
84734	FAM167B	969	12	62	0.324076	1.75134	2.43406	Up	5.23472e-10	1.59899e-09
2775	GNAO1	6229	26	134	0.109231	0.588829	2.43047	Up	4.8485e-20	2.19653e-19
3656	IRAK2	3469	72	371	0.543147	2.92734	2.43017	Up	8.60094e-53	8.85294e-52
80765	STARD5	1344	14	72	0.272595	1.46635	2.42739	Up	2.2095e-11	7.20383e-11
368	ABCC6	5125	10	51	0.0510618	0.272383	2.41532	Up	2.16858e-08	6.07733e-08
26232	FBXO2	1724	32	163	0.485738	2.58794	2.41355	Up	7.02924e-24	3.62194e-23
220323	OAF	1957	162	823	2.16628	11.511	2.40972	Up	6.92884e-114	1.68599e-112
134265	AFAP1L1	4223	89	451	0.551516	2.9232	2.40607	Up	4.35646e-63	5.40358e-62
284185	C17orf55	2970	74	372	0.652026	3.42838	2.39453	Up	4.86492e-52	4.95403e-51
55194	FAM176B	1054	40	201	0.993137	5.21986	2.39395	Up	7.81176e-29	4.71699e-28
221914	GPC2	2666	64	321	0.628217	3.2957	2.39125	Up	4.66534e-45	4.15479e-44
8913	CACNA1G	7834	57	285	0.190406	0.995782	2.38675	Up	4.25532e-40	3.39694e-39
147463	ANKRD29	2291	21	105	0.239874	1.25449	2.38675	Up	1.06484e-15	4.17457e-15
4151	MB	1170	9	45	0.201301	1.05276	2.38675	Up	1.84458e-07	4.88562e-07
155382	VPS37D	1609	12	60	0.195171	1.0207	2.38675	Up	1.55252e-09	4.61992e-09
3236	HOXD10	1814	6	30	0.0865573	0.452676	2.38675	Up	2.30962e-05	5.25941e-05
9760	TOX	4131	6	30	0.0380089	0.198778	2.38675	Up	2.30962e-05	5.2601e-05
389816	LRRC26	1212	85	423	1.8353	9.55302	2.37995	Up	1.57157e-58	1.78088e-57
5801	PTPRR	3516	21	104	0.1563	0.809632	2.37294	Up	1.82222e-15	7.08073e-15
80318	GKAP1	1891	37	183	0.512035	2.64888	2.37107	Up	4.19448e-26	2.33119e-25
55504	TNFRSF19	4523	12	59	0.0694295	0.35705	2.3625	Up	2.66364e-09	7.83271e-09
2888	GRB14	2402	38	186	0.414	2.11955	2.35605	Up	2.5614e-26	1.43143e-25
55323	LARP6	2065	146	714	1.85022	9.46414	2.35478	Up	2.15994e-96	4.22615e-95
10021	HCN4	7245	9	44	0.0325083	0.166233	2.35433	Up	3.17078e-07	8.27447e-07
1032	CDKN2D	1416	34	166	0.628355	3.20884	2.3524	Up	1.31718e-23	6.73646e-23
22924	MAPRE3	1880	31	151	0.431513	2.19848	2.34903	Up	1.42866e-21	6.79858e-21
51201	ZDHHC2	4012	332	1616	2.16554	11.0251	2.34799	Up	4.56502e-215	2.34798e-213
140688	C20orf112	6005	50	241	0.217895	1.09852	2.33386	Up	2.76014e-33	1.87565e-32
63973	NEUROG2	2370	5	24	0.0552092	0.277183	2.32786	Up	0.00020385	0.000429212
1672	DEFB1	484	8	38	0.432548	2.14902	2.31275	Up	2.70078e-06	6.60451e-06
126917	IFFO2	5835	62	294	0.278061	1.37914	2.3103	Up	8.70392e-40	6.8747e-39
50937	CDON	8051	207	981	0.672837	3.3352	2.30944	Up	9.95944e-129	2.82799e-127
388963	C2orf81	2244	19	90	0.221575	1.0978	2.30875	Up	3.56436e-13	1.25785e-12
5468	PPARG	1919	198	935	2.7001	13.3364	2.30429	Up	1.89444e-122	4.99916e-121
10279	PRSS16	2881	14	66	0.127167	0.627052	2.30186	Up	5.56642e-10	1.6976e-09
158038	LINGO2	2792	10	47	0.093729	0.460771	2.29748	Up	1.87565e-07	4.96485e-07
79734	KCTD17	1704	20	94	0.30715	1.50995	2.29748	Up	1.25621e-13	4.51569e-13
199699	DAND5	1732	6	28	0.0906552	0.4425	2.28721	Up	6.84032e-05	0.000149828
254958	REXO1L1	7032	54	250	0.200958	0.973115	2.27572	Up	1.78125e-33	1.21912e-32
139818	DOCK11	6638	133	615	0.524329	2.53595	2.27398	Up	7.06306e-80	1.11934e-78
283316	CD163L1	4598	13	60	0.0739885	0.357179	2.27127	Up	4.60212e-09	1.33909e-08
392617	ELFN1	3751	36	166	0.251157	1.21133	2.26994	Up	1.13617e-22	5.62972e-22
5080	PAX6	6947	170	781	0.640385	3.07721	2.26461	Up	1.87248e-100	3.86626e-99
22885	ABLIM3	4335	12	55	0.0724405	0.347277	2.26122	Up	2.24668e-08	6.29107e-08
100128285	DNM1P35	7300	40	183	0.143393	0.686169	2.25859	Up	1.06863e-24	5.65035e-24
10251	SPRY3	9038	11	50	0.03185	0.151426	2.24925	Up	1.10035e-07	2.95913e-07
401115	C4orf48	483	139	622	7.53108	35.249	2.22665	Up	9.80812e-79	1.53876e-77
85442	KNDC1	6773	17	76	0.0656837	0.307139	2.22529	Up	6.78198e-11	2.16155e-10
1649	DDIT3	1191	278	1240	6.10833	28.4979	2.22201	Up	9.38384e-155	3.32381e-153
80757	TMEM121	1538	51	227	0.867768	4.03992	2.21895	Up	1.19661e-29	7.39446e-29
389856	USP27X	2714	9	40	0.0867805	0.403416	2.21683	Up	2.67182e-06	6.53648e-06
54910	SEMA4C	3585	111	493	0.810258	3.7641	2.21585	Up	2.14366e-62	2.60807e-61
288	ANK3	17035	253	1118	0.388658	1.7964	2.20853	Up	1.13933e-138	3.52658e-137
785	CACNB4	8067	12	53	0.0389277	0.179832	2.20778	Up	6.41292e-08	1.74675e-07
3589	IL11	2354	10	44	0.111169	0.511622	2.20233	Up	9.13872e-07	2.30908e-06
3087	HHEX	1772	81	356	1.19622	5.49907	2.20071	Up	3.80914e-45	3.39581e-44
84879	MFSD2A	2236	18	79	0.210664	0.967071	2.19868	Up	3.976e-11	1.28198e-10
79025	C20orf195	1124	18	79	0.419079	1.92382	2.19868	Up	3.976e-11	1.28222e-10
5413	2013-09-05	2284	18	72	0.206237	0.942951	2.19288	Up	1.40417e-09	4.19079e-09
1051	CEBPB	1837	1141	4981	16.2542	74.2182	2.19096	Up	0	0
57463	AMIGO1	2501	52	226	0.544101	2.47342	2.18456	Up	5.52334e-29	3.35284e-28
4015	LOX	5177	98	425	0.495379	2.24706	2.18143	Up	5.26822e-53	5.44214e-52
349196	LOC349196	2874	9	39	0.0819493	0.371433	2.1803	Up	4.50856e-06	1.0869e-05
26579	MYEOV	2305	21	91	0.238417	1.08062	2.1803	Up	1.69341e-12	5.79272e-12
256472	TMEM151A	2546	40	173	0.411141	1.8599	2.17752	Up	1.86329e-22	9.14818e-22
90865	IL33	2718	16	69	0.154049	0.694869	2.17335	Up	9.2148e-10	2.77867e-09
9479	MAPK8IP1	3234	214	920	1.73166	7.78665	2.16885	Up	6.72812e-112	1.60308e-110
54762	GRAMD1C	3770	73	313	0.506724	2.27251	2.16502	Up	4.13638e-39	3.2197e-38
4208	MEF2C	6449	7	30	0.028405	0.12733	2.16436	Up	6.63686e-05	0.000145482
28951	TRIB2	4408	18	77	0.106861	0.478137	2.16168	Up	1.11377e-10	3.51719e-10
85358	SHANK3	7145	31	132	0.11354	0.505679	2.15502	Up	2.85492e-17	1.18551e-16
120	ADD3	4454	39	166	0.229142	1.02014	2.15446	Up	2.4366e-21	1.15027e-20
440297	LOC440297	6807	8	34	0.0307556	0.136718	2.15229	Up	2.23608e-05	5.096e-05
22983	MAST1	4933	30	127	0.159147	0.704686	2.14662	Up	1.35129e-16	5.49048e-16
2653	GCSH	1538	82	347	1.39523	6.17556	2.14606	Up	1.00991e-42	8.54643e-42
5783	PTPN13	8588	441	1865	1.3438	5.94415	2.14515	Up	8.64318e-222	4.65458e-220
54972	TMEM132A	3520	1096	4625	8.14812	35.9643	2.14203	Up	0	0
494514	C18orf56	860	56	235	1.70404	7.4795	2.13398	Up	3.02604e-29	1.85195e-28
83667	SESN2	3547	275	1151	2.0289	8.88213	2.13021	Up	2.04776e-136	6.23732e-135
284161	GDPD1	3296	22	92	0.174673	0.764018	2.12895	Up	2.73822e-12	9.27808e-12
51083	GAL	778	23	96	0.773638	3.37749	2.12622	Up	9.56192e-13	3.30113e-12
63035	BCORL1	7127	35	146	0.128514	0.560724	2.12536	Up	1.20243e-18	5.21102e-18
147798	TMC4	2494	6	25	0.0629571	0.274376	2.12372	Up	0.000334924	0.000692211
159686	CCDC147	3313	12	50	0.0947871	0.413097	2.12372	Up	3.01994e-07	7.89283e-07
26212	OR2B6	942	12	50	0.333365	1.45285	2.12372	Up	3.01994e-07	7.89163e-07
388341	C17orf76	2785	12	50	0.112758	0.491414	2.12372	Up	3.01994e-07	7.89403e-07
401331	RASA4P	1545	7	29	0.118566	0.513775	2.11545	Up	0.00011163	0.000241097
339983	NAT8L	5894	81	335	0.359637	1.55574	2.11299	Up	1.59669e-40	1.28717e-39
646960	PRSS56	2158	30	124	0.363797	1.5728	2.11213	Up	6.16616e-16	2.43458e-15
55022	PID1	2837	47	194	0.433539	1.87174	2.11015	Up	4.38812e-24	2.2802e-23
1759	DNM1	3253	18	74	0.144803	0.62266	2.10435	Up	5.13252e-10	1.56945e-09
3428	IFI16	2750	27	111	0.256933	1.10482	2.10435	Up	2.37036e-14	8.81013e-14
81706	PPP1R14C	2211	29	119	0.343241	1.4732	2.10166	Up	2.90868e-15	1.12187e-14
441177	LOC441177	2107	21	86	0.260822	1.11722	2.09877	Up	2.15928e-11	7.04143e-11
50515	CHST11	5768	118	482	0.535361	2.28731	2.09507	Up	5.71348e-57	6.33238e-56
2264	FGFR4	3084	324	1320	2.74929	11.7155	2.09129	Up	1.4846e-152	5.13159e-151
7111	TMOD1	3352	32	130	0.249825	1.06155	2.08719	Up	2.07134e-16	8.35491e-16
57662	KIAA1543	4201	285	1156	1.77534	7.53196	2.08493	Up	2.55748e-133	7.58807e-132
196996	GRAMD2	3318	20	81	0.15774	0.668208	2.08274	Up	1.02591e-10	3.24629e-10
441476	C9orf173	1173	69	279	1.53936	6.51042	2.08042	Up	2.23942e-33	1.52784e-32
2571	GAD1	3488	115	464	0.862802	3.6412	2.07731	Up	2.5248e-54	2.66422e-53
85414	SLC45A3	3398	41	165	0.315755	1.32912	2.07359	Up	2.79146e-20	1.27742e-19
81794	ADAMTS10	4237	89	358	0.549694	2.31274	2.0729	Up	3.50374e-42	2.92188e-41
901	CCNG2	5489	91	366	0.433848	1.82512	2.07273	Up	4.39618e-43	3.76105e-42
1193	CLIC2	2702	192	772	1.85954	7.82051	2.07232	Up	5.88138e-89	1.05576e-87
7421	VDR	5060	359	1443	1.85666	7.80583	2.07184	Up	1.3055e-164	4.91823e-163
79885	HDAC11	2918	103	413	0.923722	3.87407	2.06832	Up	2.8266e-48	2.65635e-47
402415	XKRX	2854	10	40	0.0916929	0.383627	2.06482	Up	7.16052e-06	1.69834e-05
120892	LRRK2	9239	18	72	0.0509844	0.21331	2.06482	Up	1.40417e-09	4.19006e-09
342918	LOC342918	765	10	40	0.34208	1.4312	2.06482	Up	7.16052e-06	1.6981e-05
55620	STAP2	1557	8	32	0.134459	0.562554	2.06482	Up	6.25744e-05	0.000137499
27151	CPAMD8	5996	27	108	0.11784	0.493021	2.06482	Up	1.06467e-13	3.83679e-13
339456	TMEM52	987	72	286	1.909	7.93144	2.05477	Up	1.17843e-33	8.0977e-33
25960	GPR124	6050	218	863	0.942954	3.90444	2.04985	Up	7.37068e-98	1.46552e-96
57162	PELI1	3780	142	562	0.983074	4.06956	2.0495	Up	2.4817e-64	3.16269e-63
340719	NANOS1	4627	48	189	0.271476	1.11806	2.0421	Up	1.36005e-22	6.71968e-22
724033	MIR663	93	28	110	7.87888	32.3752	2.03883	Up	1.00514e-13	3.62606e-13
84793	MGC12982	2527	13	51	0.134626	0.552418	2.03681	Up	4.72468e-07	1.21998e-06
90024	FLJ20021	810	47	184	1.51846	6.21779	2.0338	Up	6.31288e-22	3.04119e-21
22973	LAMB2P1	1543	10	39	0.169599	0.691834	2.0283	Up	1.18555e-05	2.76644e-05
1140	CHRNB1	2437	46	179	0.49396	2.01048	2.02508	Up	2.9276e-21	1.37827e-20
199731	CADM4	2176	63	245	0.757655	3.08184	2.02418	Up	1.595e-28	9.52728e-28
100507547	LOC100507547	1143	16	62	0.366322	1.48473	2.01902	Up	3.17518e-08	8.81487e-08
4610	MYCL1	3624	31	120	0.223853	0.90635	2.01752	Up	1.15708e-14	4.36195e-14
256302	C17orf103	4787	53	205	0.289736	1.17218	2.01638	Up	5.28592e-24	2.73432e-23
64284	RAB17	2018	20	77	0.259357	1.04441	2.00968	Up	7.50696e-10	2.27647e-09
7040	TGFB1	2217	191	733	2.25454	9.04985	2.00506	Up	4.63426e-81	7.46829e-80
222183	SRRM3	3651	123	472	0.881623	3.53861	2.00495	Up	8.2282e-53	8.47436e-52
125875	CLDND2	990	12	46	0.317202	1.27182	2.00342	Up	2.26964e-06	5.57959e-06
3229	HOXC13	2435	175	670	1.88074	7.53145	2.00163	Up	4.4052e-74	6.45157e-73
23150	FRMD4B	5261	30	114	0.149225	0.593116	1.99082	Up	8.78692e-14	3.17791e-13
6820	SULT2B1	1281	10	38	0.204287	0.811965	1.99082	Up	1.954e-05	4.47929e-05
3604	TNFRSF9	6001	10	38	0.043608	0.173326	1.99082	Up	1.954e-05	4.4787e-05
8744	TNFSF9	1680	141	535	2.19634	8.71661	1.98867	Up	5.17344e-59	5.94081e-58
92312	MEX3A	6124	42	159	0.179475	0.710665	1.98539	Up	1.33983e-18	5.7919e-18
7832	BTG2	2718	102	386	0.982065	3.88724	1.98485	Up	6.10842e-43	5.21035e-42
8630	HSD17B6	1512	9	34	0.155769	0.615503	1.98236	Up	5.77144e-05	0.000127063
26468	LHX6	3603	26	98	0.188842	0.7445	1.97909	Up	5.85378e-12	1.95418e-11
23362	PSD3	11687	195	734	0.436638	1.71908	1.97713	Up	1.04019e-79	1.64242e-78
79966	SCD5	3108	253	952	2.13024	8.38415	1.97665	Up	8.20136e-103	1.74155e-101
1644	DDC	2090	8	30	0.100169	0.392896	1.97171	Up	0.000171449	0.00036425
284440	LOC284440	2385	12	45	0.131669	0.516449	1.97171	Up	3.72206e-06	9.02233e-06
8997	KALRN	10835	8	30	0.0193219	0.0757871	1.97171	Up	0.000171449	0.000364295
2843	GPR20	1528	15	56	0.256896	1.00315	1.96529	Up	2.46452e-07	6.48659e-07
6296	ACSM3	2158	445	1660	5.39633	21.0552	1.96413	Up	2.20042e-176	9.00024e-175
284612	SYPL2	3779	51	190	0.353169	1.37619	1.96225	Up	1.26755e-21	6.04702e-21
57716	PRX	5533	130	484	0.614854	2.39435	1.96132	Up	1.31934e-52	1.35475e-51
51364	ZMYND10	1780	14	52	0.205825	0.799625	1.95791	Up	7.1558e-07	1.82253e-06
130271	PLEKHH2	6972	55	203	0.20644	0.796969	1.9488	Up	8.35018e-23	4.15911e-22
53616	ADAM22	9334	63	232	0.176629	0.680336	1.94552	Up	8.6269e-26	4.7379e-25
51533	PHF7	2290	66	243	0.75422	2.90452	1.94524	Up	6.18112e-27	3.53128e-26
10129	FRY	10718	62	228	0.15138	0.58227	1.94352	Up	2.4367e-25	1.31843e-24
4240	MFGE8	2005	158	580	2.06221	7.91802	1.94095	Up	7.40496e-62	8.91449e-61
607	BCL9	6278	72	264	0.300124	1.15103	1.93929	Up	5.13062e-29	3.12107e-28
23541	SEC14L2	4303	108	395	0.656813	2.51263	1.93564	Up	1.62586e-42	1.36848e-41
1945	EFNA4	1276	174	636	3.56852	13.643	1.93476	Up	2.22156e-67	2.95617e-66
782	CACNB1	3687	109	398	0.773647	2.9547	1.93326	Up	9.30064e-43	7.88237e-42
26050	SLITRK5	4461	88	321	0.516226	1.96959	1.93182	Up	9.09962e-35	6.40928e-34
54800	KLHL24	7331	696	2532	2.48448	9.45374	1.92794	Up	1.90293e-261	1.30761e-259
730668	LOC730668	4162	24	87	0.150903	0.572164	1.9228	Up	2.0432e-10	6.35642e-10
151556	GPR155	7473	42	152	0.147077	0.556739	1.92043	Up	3.88134e-17	1.60398e-16
23416	KCNH3	3853	80	289	0.543351	2.05306	1.91782	Up	3.59628e-31	2.32345e-30
147700	KLC3	1793	36	130	0.525426	1.98457	1.91727	Up	7.7956e-15	2.96088e-14
653160	LOC653160	1917	23	83	0.313975	1.18511	1.9163	Up	5.84806e-10	1.78033e-09
55223	TRIM62	3865	43	155	0.291144	1.0977	1.91468	Up	2.20482e-17	9.18443e-17
4542	MYO1F	4173	15	54	0.094066	0.3542	1.91282	Up	6.51272e-07	1.66417e-06
9902	MRC2	5983	855	3077	3.7397	14.077	1.91235	Up	0	0
5333	PLCD1	3053	59	212	0.505725	1.90069	1.9101	Up	3.67946e-23	1.8591e-22
79156	PLEKHF1	1774	64	229	0.944096	3.53334	1.90403	Up	8.52412e-25	4.52381e-24
221545	C6orf136	1984	51	182	0.672695	2.51092	1.90019	Up	5.7605e-20	2.6001e-19
10763	NES	5591	69	246	0.32296	1.20434	1.89881	Up	1.97837e-26	1.10958e-25
83723	FAM57B	1943	16	57	0.215495	0.802981	1.89771	Up	3.6407e-07	9.46913e-07
56548	CHST7	2330	242	862	2.718	10.1264	1.8975	Up	2.16332e-88	3.83922e-87
337876	CHSY3	3523	82	292	0.609103	2.26868	1.89709	Up	4.81646e-31	3.10244e-30
79905	TMC7	4524	33	117	0.190889	0.707891	1.89079	Up	2.86986e-13	1.01799e-12
126282	TNFAIP8L1	3845	200	709	1.3612	5.04723	1.89061	Up	1.13785e-72	1.63986e-71
642475	C8orf73	3251	261	925	2.10094	7.78803	1.89023	Up	3.09346e-94	5.89817e-93
374875	HSD11B1L	1677	109	384	1.70092	6.2676	1.8816	Up	6.86146e-40	5.43946e-39
8722	CTSF	2032	623	2191	8.02332	29.5136	1.87911	Up	7.47114e-219	3.93702e-217
9050	PSTPIP2	3054	70	246	0.599817	2.2048	1.87805	Up	4.60408e-26	2.55223e-25
153	ADRB1	2862	37	130	0.338315	1.2433	1.87774	Up	1.82706e-14	6.82328e-14
65989	DLK2	1574	89	312	1.4797	5.42566	1.87449	Up	1.48503e-32	9.89965e-32
8927	BSN	15964	8	28	0.0131141	0.0480086	1.87218	Up	0.000458888	0.000935918
5327	PLAT	3173	30	105	0.247423	0.905779	1.87218	Up	6.5785e-12	2.19186e-11
63982	ANO3	5936	8	28	0.0352684	0.129112	1.87218	Up	0.000458888	0.000935585
627	BDNF	4755	114	399	0.627399	2.29681	1.87218	Up	4.09642e-41	3.3447e-40
283987	C17orf28	3369	8	28	0.062141	0.227489	1.87218	Up	0.000458888	0.000935807
254268	AKNAD1	3066	8	28	0.0682822	0.249971	1.87218	Up	0.000458888	0.000935696
161497	STRC	5515	12	42	0.056941	0.208452	1.87218	Up	1.60049e-05	3.70001e-05
1838	DTNB	2496	61	213	0.63955	2.33581	1.86879	Up	1.24726e-22	6.17308e-22
5818	PVRL1	5493	55	192	0.262025	0.956742	1.86843	Up	1.52727e-20	7.04348e-20
114814	GNRHR2	6257	49	171	0.204937	0.748054	1.86796	Up	1.88102e-18	8.09063e-18
3134	HLA-F	1591	166	579	2.73041	9.96119	1.8672	Up	1.0764e-58	1.2246e-57
10628	TXNIP	2953	585	2040	5.1842	18.9091	1.86688	Up	4.03398e-202	1.89862e-200
2669	GEM	2195	123	428	1.46643	5.33719	1.86377	Up	1.00644e-43	8.70139e-43
79414	LRFN3	2549	36	125	0.369592	1.34228	1.86068	Up	8.27314e-14	2.99461e-13
63027	SLC22A23	6159	17	59	0.0722318	0.262207	1.86	Up	3.27394e-07	8.53719e-07
6714	SRC	4145	100	347	0.631343	2.29144	1.85976	Up	1.16795e-35	8.43391e-35
5627	PROS1	3595	164	568	1.19381	4.32467	1.85702	Up	3.38576e-57	3.76222e-56
153218	SPINK13	509	652	2258	33.5212	121.425	1.85692	Up	6.82536e-222	3.6872e-220
7108	TM7SF2	1599	95	328	1.55476	5.61472	1.85252	Up	1.2659e-33	8.68832e-33
1123	CHN1	2523	62	214	0.643079	2.32167	1.85209	Up	1.79518e-22	8.81631e-22
25780	RASGRP3	4798	60	207	0.327251	1.1809	1.85142	Up	8.90802e-22	4.26983e-21
8556	CDC14A	4287	69	238	0.421197	1.51959	1.85112	Up	8.35186e-25	4.43651e-24
83719	YPEL3	1588	61	210	1.00524	3.61969	1.84833	Up	5.04398e-22	2.43811e-21
285352	FLJ39534	2540	25	86	0.25757	0.926761	1.84723	Up	7.65978e-10	2.3224e-09
10544	PROCR	1483	720	2461	12.7052	45.4228	1.838	Up	2.57146e-238	1.51805e-236
4072	EPCAM	1731	24	82	0.36283	1.29664	1.83741	Up	2.18184e-09	6.43796e-09
84519	ACRBP	1886	12	41	0.166506	0.595039	1.83741	Up	2.57932e-05	5.8503e-05
344905	ATP13A5	3657	10	34	0.0715591	0.254482	1.83036	Up	0.000137239	0.000293823
8460	TPST1	2062	74	251	0.939145	3.33187	1.82691	Up	1.22659e-25	6.71285e-25
3795	KHK	2433	120	407	1.29071	4.57884	1.82682	Up	1.40691e-40	1.13738e-39
57186	RALGAPA2	9453	54	183	0.149491	0.529888	1.82563	Up	4.38014e-19	1.91808e-18
7942	TFEB	2364	134	454	1.48336	5.25668	1.82528	Up	5.06194e-45	4.50332e-44
64089	SNX16	3471	57	193	0.429744	1.52197	1.82439	Up	4.9793e-20	2.25282e-19
5141	PDE4A	4794	84	284	0.458533	1.62152	1.82225	Up	1.04343e-28	6.27628e-28
4794	NFKBIE	2581	167	564	1.69324	5.98128	1.82067	Up	2.4759e-55	2.66334e-54
80758	PRR7	1543	178	601	3.01886	10.6613	1.82031	Up	7.80734e-59	8.91178e-58
2004	ELK3	2180	78	263	0.936327	3.30219	1.81834	Up	1.25798e-26	7.11115e-26
79879	CCDC134	1279	46	155	0.941189	3.31714	1.81738	Up	2.69182e-16	1.08069e-15
84940	CORO6	2397	82	276	0.895232	3.15169	1.81579	Up	8.153e-28	4.7737e-27
285368	PRRT3	3761	39	131	0.271363	0.953391	1.81284	Up	5.95988e-14	2.1747e-13
342909	ZNF284	2222	53	178	0.624197	2.1927	1.81264	Up	1.9479e-18	8.37203e-18
6909	TBX2	3396	73	245	0.562529	1.9747	1.81164	Up	8.59826e-25	4.56175e-24
9882	TBC1D4	6363	452	1516	1.85894	6.52139	1.8107	Up	1.36013e-144	4.39205e-143
3434	IFIT1	1876	155	519	2.16216	7.57247	1.80829	Up	1.36279e-50	1.34086e-49
348645	C22orf34	2533	9	30	0.0929816	0.324182	1.80179	Up	0.000404236	0.000827696
23138	N4BP3	5987	313	1040	1.36812	4.75474	1.79717	Up	8.95474e-99	1.80556e-97
112476	PRRT2	2606	16	53	0.16067	0.556679	1.79274	Up	2.40908e-06	5.91138e-06
27134	TJP3	2859	112	370	1.02516	3.54234	1.78885	Up	5.00962e-36	3.65592e-35
4038	LRP4	8244	104	343	0.33013	1.13883	1.78645	Up	1.86214e-33	1.27247e-32
27163	NAAA	1880	58	191	0.807346	2.78086	1.78427	Up	2.77012e-19	1.22083e-18
7351	UCP2	1646	243	800	3.86337	13.3034	1.78387	Up	1.23608e-75	1.86105e-74
10252	SPRY1	2612	24	79	0.240452	0.82786	1.78364	Up	8.76518e-09	2.50336e-08
148479	PHF13	3670	718	2362	5.11974	17.6164	1.78278	Up	1.93378e-219	1.02532e-217
3670	ISL1	2729	25	82	0.239732	0.822457	1.77852	Up	4.89244e-09	1.42044e-08
240	ALOX5	2568	302	990	3.07752	10.5522	1.7777	Up	9.9675e-93	1.8796e-91
9980	DOPEY2	7689	109	357	0.370976	1.27087	1.77642	Up	1.69204e-34	1.18643e-33
629	CFB	2646	80	262	0.791206	2.71028	1.77632	Up	9.74912e-26	5.34739e-25
23025	UNC13A	9847	201	658	0.534173	1.82905	1.77571	Up	3.8823e-62	4.69676e-61
64221	ROBO3	4554	11	36	0.0632105	0.216378	1.77532	Up	0.000120498	0.000259534
222962	SLC29A4	2910	265	867	2.3831	8.1551	1.77486	Up	2.95198e-81	4.77066e-80
10817	FRS3	2200	52	170	0.618543	2.11509	1.77377	Up	3.38512e-17	1.40128e-16
9215	LARGE	4201	27	88	0.16819	0.573367	1.76937	Up	1.5258e-09	4.54196e-09
9658	ZNF516	8626	182	593	0.552143	1.88169	1.76892	Up	7.01308e-56	7.62517e-55
158158	RASEF	2770	39	127	0.368446	1.25495	1.7681	Up	3.7123e-13	1.30952e-12
255877	BCL6B	3544	49	159	0.361819	1.22802	1.763	Up	4.7004e-16	1.86528e-15
283991	FAM100B	1604	392	1268	6.39545	21.638	1.75845	Up	1.733e-116	4.33982e-115
89853	FAM125B	4818	39	126	0.21183	0.715825	1.7567	Up	5.83932e-13	2.03394e-12
5308	PITX2	3482	22	71	0.165342	0.558126	1.75514	Up	7.05392e-08	1.91558e-07
92979	2013-03-09	2462	226	727	2.4022	8.08257	1.75045	Up	3.79848e-67	5.02728e-66
245973	ATP6V1C2	3250	14	45	0.112729	0.378994	1.74932	Up	1.99338e-05	4.56468e-05
54932	EXD3	2887	283	908	2.56525	8.60879	1.74671	Up	3.57048e-83	5.93204e-82
53353	LRP1B	16557	44	141	0.0695442	0.233099	1.74494	Up	3.24736e-14	1.20126e-13
8506	CNTNAP1	5471	237	759	1.13363	3.79733	1.74404	Up	1.12947e-69	1.55974e-68
79845	RNF122	1868	35	112	0.490321	1.64113	1.74289	Up	1.46036e-11	4.8088e-11
401548	SNX30	7616	258	825	0.886507	2.96504	1.74185	Up	1.9039e-75	2.85154e-74
286827	TRIM59	3886	460	1465	3.09774	10.319	1.73602	Up	6.32668e-132	1.85471e-130
100144603	LOC100144603	628	11	35	0.458377	1.5255	1.73467	Up	0.000191807	0.000405296
2774	GNAL	4027	172	547	1.11773	3.71799	1.73395	Up	2.66054e-50	2.60281e-49
25907	TMEM158	1876	145	461	2.02267	6.72622	1.73354	Up	1.208e-42	1.01976e-41
388564	LOC388564	711	28	89	1.03057	3.42628	1.7332	Up	2.10988e-09	6.23527e-09
3674	ITGA2B	3334	17	54	0.133436	0.443334	1.73225	Up	3.34486e-06	8.12864e-06
285590	SH3PXD2B	7793	380	1205	1.27605	4.23239	1.72978	Up	2.62096e-108	5.9244e-107
223117	SEMA3D	6276	18	57	0.0750549	0.248596	1.72779	Up	1.84944e-06	4.56751e-06
197407	ZNF48	3357	158	500	1.23167	4.07682	1.72683	Up	7.21312e-46	6.53901e-45
143282	FGFBP3	2564	13	41	0.132683	0.437692	1.72193	Up	5.74172e-05	0.000126474
51177	PLEKHO1	1627	34	107	0.546866	1.80011	1.71883	Up	6.40506e-11	2.04369e-10
5228	PGF	1911	14	44	0.191715	0.630224	1.7169	Up	3.1515e-05	7.09749e-05
602	BCL3	1864	50	157	0.701962	2.30546	1.71559	Up	2.48176e-15	9.60012e-15
80709	AKNA	7387	129	405	0.456995	1.50069	1.71537	Up	3.90444e-37	2.91628e-36
64208	POPDC3	1848	101	317	1.43024	4.69527	1.71495	Up	2.087e-29	1.2832e-28
54622	ARL15	2501	95	298	0.99403	3.26141	1.71414	Up	1.01112e-27	5.90214e-27
25840	METTL7A	3390	1008	3153	7.78127	25.4582	1.71005	Up	9.43972e-276	7.1125e-274
390226	GUCY2E	2799	16	50	0.149591	0.488956	1.70868	Up	9.54372e-06	2.24622e-05
9854	C2CD2L	3370	267	834	2.07334	6.77391	1.70803	Up	3.209e-74	4.71981e-73
7138	TNNT1	1059	454	1417	11.2189	36.6249	1.7069	Up	1.07022e-124	2.92293e-123
8123	PAR5	3373	76	237	0.58964	1.92325	1.70564	Up	3.21772e-22	1.56726e-21
340348	TSPAN33	2900	86	268	0.776051	2.52953	1.70465	Up	6.63366e-25	3.53802e-24
23157	2013-09-06	4716	605	1882	3.35715	10.9232	1.70208	Up	2.4934e-164	9.35243e-163
1789	DNMT3B	4353	201	623	1.20836	3.91744	1.69686	Up	2.185e-55	2.35189e-54
23086	EXPH5	10208	152	470	0.389666	1.26026	1.69341	Up	4.37728e-42	3.64681e-41
3767	KCNJ11	3418	11	34	0.084219	0.272276	1.69285	Up	0.000303558	0.00062981
10420	TESK2	3093	200	618	1.69215	5.46905	1.69243	Up	9.2732e-55	9.85794e-54
4037	LRP3	3714	666	2055	4.69269	15.1451	1.69037	Up	1.59989e-177	6.55953e-176
81796	SLCO5A1	3806	12	37	0.0825091	0.266095	1.68931	Up	0.000165524	0.000352185
348487	FAM131C	1732	128	394	1.93398	6.22661	1.68687	Up	2.31872e-35	1.65834e-34
254531	LPCAT4	1908	164	503	2.24934	7.21594	1.68168	Up	1.69424e-44	1.49335e-43
23171	GPD1L	4068	689	2105	4.43229	14.1636	1.67607	Up	1.25101e-179	5.1786e-178
84206	MEX3B	3398	56	170	0.431275	1.36939	1.66686	Up	6.99682e-16	2.75811e-15
145873	MESP2	1614	39	118	0.63234	2.00116	1.66206	Up	2.04814e-11	6.68408e-11
4093	SMAD9	5592	56	169	0.262066	0.827223	1.65835	Up	1.08114e-15	4.2365e-15
284412	LOC284412	2450	177	534	1.89059	5.96593	1.65791	Up	3.1974e-46	2.9186e-45
85315	PAQR8	4758	67	202	0.368502	1.16206	1.65694	Up	1.89276e-18	8.13707e-18
2057	EPOR	2709	189	569	1.82575	5.74919	1.65486	Up	5.14724e-49	4.89886e-48
2781	GNAZ	3225	196	590	1.59044	5.00755	1.65468	Up	9.40652e-51	9.29239e-50
494470	RNF165	5276	23	69	0.114081	0.357971	1.64978	Up	3.67476e-07	9.55482e-07
84553	C6orf168	9773	18	54	0.0481986	0.151241	1.64978	Up	7.09614e-06	1.68446e-05
11247	NXPH4	1821	46	138	0.661055	2.0743	1.64978	Up	5.44134e-13	1.89993e-12
255783	PRR24	849	59	177	1.81859	5.70648	1.64978	Up	2.94858e-16	1.18184e-15
79990	PLEKHH3	3076	926	2778	7.87797	24.72	1.64978	Up	3.61682e-231	2.04386e-229
677840	SNORA71D	138	14	42	2.65484	8.33054	1.64978	Up	7.76374e-05	0.000169384
10882	C1QL1	1517	371	1113	6.39997	20.0823	1.64978	Up	8.91154e-94	1.69349e-92
387882	C12orf75	1383	155	465	2.93291	9.20309	1.64978	Up	3.40782e-40	2.72546e-39
642273	FAM110C	3963	106	318	0.699957	2.19637	1.64978	Up	5.32842e-28	3.13268e-27
4130	MAP1A	10275	189	566	0.48136	1.50778	1.64724	Up	1.86915e-48	1.76624e-47
114907	FBXO32	1530	248	742	4.2418	13.2744	1.6459	Up	6.5257e-63	8.04197e-62
7786	MAP3K12	3640	164	490	1.17905	3.68466	1.64391	Up	4.66148e-42	3.8817e-41
81543	LRRC3	2520	54	161	0.560767	1.74875	1.64085	Up	8.16838e-15	3.09973e-14
3216	HOXB6	1686	45	134	0.698465	2.17546	1.63906	Up	1.49861e-12	5.14274e-12
3090	HIC1	3174	44	131	0.362773	1.12971	1.63881	Up	2.67704e-12	9.07615e-12
92840	REEP6	1393	217	646	4.0766	12.6936	1.63866	Up	1.15983e-54	1.22916e-53
652968	GATSL3	1644	79	235	1.25752	3.91263	1.63756	Up	6.88188e-21	3.20912e-20
2161	F12	2060	156	464	1.98174	6.16529	1.6374	Up	1.069e-39	8.43172e-39
819	CAMLG	2255	610	1814	7.07902	22.0188	1.63712	Up	5.41364e-150	1.84526e-148
5787	PTPRB	11332	38	113	0.0877539	0.272945	1.63707	Up	8.74782e-11	2.77831e-10
225689	MAPK15	1904	37	110	0.508539	1.58135	1.63673	Up	1.5658e-10	4.90497e-10
5657	PRTN3	1001	33	98	0.862719	2.67975	1.63514	Up	1.61315e-09	4.79619e-09
158405	KIAA1958	2683	124	368	1.20946	3.75431	1.63419	Up	9.74674e-32	6.37378e-31
59307	SIGIRR	1761	304	902	4.51756	14.0201	1.63388	Up	2.58658e-75	3.8639e-74
64843	ISL2	1836	82	243	1.16877	3.62274	1.63208	Up	1.88116e-21	8.90505e-21
79018	C17orf39	4232	209	619	1.29238	4.00358	1.63126	Up	4.03942e-52	4.11829e-51
64403	CDH24	3567	271	802	1.98818	6.15424	1.63013	Up	6.0222e-67	7.94588e-66
55240	STEAP3	4285	694	2049	4.23836	13.0886	1.62673	Up	1.21347e-167	4.67403e-166
5239	PGM5	3341	21	62	0.164487	0.507947	1.6267	Up	1.85635e-06	4.58391e-06
5274	SERPINI1	1929	104	307	1.41088	4.35621	1.62648	Up	1.43321e-26	8.08307e-26
352909	C19orf51	2210	176	519	2.08406	6.42803	1.62498	Up	9.67196e-44	8.37051e-43
122416	ANKRD9	1626	830	2447	13.3582	41.1923	1.62465	Up	1.88236e-199	8.69276e-198
100128292	LOC100128292	3031	55	162	0.474861	1.46296	1.62331	Up	1.08308e-14	4.0866e-14
3773	KCNJ16	4025	18	53	0.11703	0.360423	1.62282	Up	1.10198e-05	2.57985e-05
84278	HIATL2	802	50	147	1.63149	5.01702	1.62064	Up	1.95481e-13	6.9831e-13
23046	KIF21B	9895	506	1486	1.33821	4.11061	1.61905	Up	2.7091e-121	7.10529e-120
83699	SH3BGRL2	4675	43	126	0.2407	0.737721	1.61584	Up	1.13192e-11	3.73802e-11
84222	TMEM191A	1978	14	41	0.185221	0.567362	1.61502	Up	0.000120931	0.000260335
25843	MOBKL3	3788	14	41	0.0967181	0.296263	1.61502	Up	0.000120931	0.000260368
10019	SH2B3	5425	203	594	0.979233	2.99702	1.61381	Up	2.43884e-49	2.34061e-48
56961	SHD	2598	26	76	0.261893	0.800714	1.61231	Up	1.50138e-07	4.00004e-07
8536	CAMK1	1500	176	514	3.07051	9.3794	1.61102	Up	8.06924e-43	6.85566e-42
5205	ATP8B1	5949	72	210	0.316722	0.966225	1.60914	Up	2.14052e-18	9.1884e-18
57562	KIAA1377	7043	68	198	0.252663	0.769503	1.60672	Up	2.14536e-17	8.94108e-17
100286844	LOC100286844	3109	39	113	0.328272	0.994857	1.5996	Up	1.77534e-10	5.5472e-10
5914	RARA	3494	263	761	1.9698	5.96163	1.59766	Up	7.70072e-62	9.25757e-61
134353	LSM11	2561	274	792	2.79982	8.46484	1.59615	Up	3.3512e-64	4.25501e-63
8626	TP63	4927	18	52	0.0956048	0.288884	1.59534	Up	1.70405e-05	3.92833e-05
162979	ZNF296	1604	18	52	0.293669	0.887364	1.59534	Up	1.70405e-05	3.92886e-05
79660	PPP1R3B	5722	142	410	0.649427	1.96128	1.59456	Up	5.25912e-34	3.643e-33
150726	FBXO41	6939	259	747	0.97677	2.94664	1.59298	Up	1.7479e-60	2.05665e-59
9633	MTL5	3625	34	98	0.245449	0.739982	1.59207	Up	3.27e-09	9.57806e-09
401232	DKFZP686I15217	2826	33	95	0.305585	0.920141	1.59028	Up	5.86284e-09	1.6953e-08
9674	KIAA0040	4721	861	2478	4.77264	14.3671	1.58991	Up	8.82104e-196	4.01954e-194
220213	OTUD1	3125	94	270	0.787168	2.36492	1.58705	Up	8.66256e-23	4.31095e-22
57449	PLEKHG5	5221	85	244	0.426044	1.2792	1.58617	Up	1.00031e-20	4.64188e-20
90326	THAP3	2104	301	863	3.74378	11.2271	1.58442	Up	4.52154e-69	6.18436e-68
6272	SORT1	7034	805	2304	2.99491	8.96568	1.5819	Up	7.47584e-181	3.12476e-179
124930	ANKRD13B	3203	242	692	1.97719	5.9136	1.58059	Up	1.52071e-55	1.642e-54
2115	ETV1	6824	84	240	0.322129	0.962665	1.5794	Up	2.7045e-20	1.23829e-19
2118	ETV4	2431	646	1843	6.95404	20.7512	1.57727	Up	1.88663e-144	6.08075e-143
163051	ZNF709	4916	54	154	0.287456	0.857456	1.57672	Up	1.61522e-13	5.78564e-13
80154	AGSK1	2561	108	308	1.10358	3.29188	1.57672	Up	1.50678e-25	8.22531e-25
8459	TPST2	2018	151	430	1.95815	5.83244	1.57461	Up	5.72704e-35	4.05711e-34
283248	RCOR2	2621	26	74	0.259595	0.772801	1.57384	Up	3.54134e-07	9.21908e-07
145853	C15orf61	1313	84	239	1.67419	4.98237	1.57337	Up	4.1114e-20	1.8695e-19
51804	SIX4	6277	274	779	1.14232	3.39694	1.57227	Up	7.6514e-62	9.20472e-61
170954	KIAA1949	4615	1033	2935	5.85758	17.4076	1.57134	Up	1.30618e-227	7.23834e-226
56997	ADCK3	2932	562	1595	5.01605	14.8902	1.56974	Up	2.0578e-124	5.5935e-123
257358	LOC257358	2204	30	85	0.356204	1.05563	1.56732	Up	5.1819e-08	1.41819e-07
3158	HMGCS2	2477	18	51	0.190167	0.563569	1.56732	Up	2.62358e-05	5.94754e-05
148254	ZNF555	8547	153	433	0.468454	1.38668	1.56566	Up	6.36226e-35	4.50339e-34
64129	TINAGL1	2252	386	1092	4.48548	13.2726	1.56512	Up	2.07718e-85	3.55771e-84
6324	SCN1B	1463	69	195	1.23423	3.64832	1.56363	Up	1.50919e-16	6.12194e-16
11069	RAPGEF4	4361	51	144	0.306037	0.903815	1.56232	Up	1.39268e-12	4.78209e-12
10221	TRIB1	3658	227	639	1.62395	4.78146	1.55795	Up	2.19018e-50	2.14633e-49
80256	KIAA1539	3045	294	827	2.52668	7.43398	1.55689	Up	1.23874e-64	1.58335e-63
57665	RDH14	1602	48	135	0.784094	2.30661	1.55668	Up	7.90132e-12	2.62445e-11
8623	ASMTL	2149	372	1046	4.52998	13.3229	1.55633	Up	3.13484e-81	5.06141e-80
150197	LOC150197	2206	21	59	0.249117	0.732065	1.55515	Up	6.7658e-06	1.60805e-05
84440	RAB11FIP4	8665	111	311	0.335231	0.982415	1.55118	Up	3.27518e-25	1.76488e-24
23531	MMD	2723	146	409	1.40312	4.1113	1.55095	Up	1.20255e-32	8.03212e-32
79629	OCEL1	1124	180	504	4.19079	12.2735	1.55025	Up	8.03982e-40	6.3648e-39
100507290	ZNF865	4953	45	126	0.237757	0.696314	1.55025	Up	4.49032e-11	1.44293e-10
80139	ZNF703	2174	50	140	0.601866	1.76267	1.55025	Up	3.77066e-12	1.27187e-11
54718	BTN2A3	2483	20	56	0.210787	0.617326	1.55025	Up	1.22405e-05	2.8528e-05
51365	PLA1A	1849	55	154	0.778422	2.27975	1.55025	Up	3.18126e-13	1.12613e-12
114880	OSBPL6	7315	89	249	0.318394	0.931726	1.54909	Up	1.86587e-20	8.56822e-20
57462	KIAA1161	4205	69	193	0.429411	1.2563	1.54875	Up	3.46862e-16	1.38704e-15
5252	PHF1	2312	466	1303	5.27458	15.4262	1.54826	Up	5.55542e-100	1.13886e-98
8971	H1FX	1524	3976	11095	68.2733	199.272	1.54534	Up	0	0
2027	ENO3	1536	990	2761	16.8668	49.2015	1.54451	Up	6.07378e-209	3.05092e-207
246330	PELI3	2763	459	1280	4.34732	12.6804	1.5444	Up	6.7516e-98	1.34398e-96
26832	RNU5B-1	117	14	39	3.13135	9.12393	1.54287	Up	0.000288684	0.000600182
8609	KLF7	1639	97	270	1.54875	4.50908	1.54173	Up	6.56922e-22	3.16202e-21
202052	DNAJC18	5113	60	167	0.30709	0.894013	1.54164	Up	4.08026e-14	1.49903e-13
10509	SEMA4B	3814	460	1279	3.15622	9.17895	1.54013	Up	1.9696e-97	3.90263e-96
3219	HOXB9	2711	259	720	2.50011	7.26952	1.53987	Up	1.27283e-55	1.37782e-54
10156	RASA4	5606	278	771	1.29772	3.76447	1.53647	Up	2.99462e-59	3.4573e-58
54947	LPCAT2	5395	83	230	0.402602	1.16692	1.53527	Up	8.80574e-19	3.82972e-18
3106	HLA-B	1578	3373	9345	55.937	162.097	1.53498	Up	0	0
167691	LCA5	4729	85	235	0.47037	1.3602	1.53195	Up	4.21988e-19	1.84885e-18
5137	PDE1C	2979	51	141	0.448012	1.29554	1.53195	Up	4.852e-12	1.6283e-11
388152	LOC388152	3356	488	1349	3.80529	11.0025	1.53176	Up	7.4308e-102	1.56056e-100
1509	CTSD	2141	4381	12067	53.5484	154.271	1.52656	Up	0	0
5451	POU2F1	14038	525	1441	0.978687	2.80971	1.5215	Up	1.28141e-107	2.8626e-106
624	BDKRB2	4197	30	82	0.187056	0.534783	1.51548	Up	1.82186e-07	4.82915e-07
834	CASP1	1364	112	306	2.14879	6.14059	1.51486	Up	4.92388e-24	2.55088e-23
54785	C17orf59	1932	336	918	4.55116	13.0058	1.51486	Up	8.60838e-69	1.17275e-67
6495	SIX1	2687	167	456	1.62644	4.64516	1.51401	Up	5.27738e-35	3.7401e-34
285971	ZNF775	2275	89	243	1.02376	2.92367	1.5139	Up	2.19342e-19	9.69654e-19
84947	SERAC1	3969	59	161	0.38901	1.11032	1.5131	Up	2.49616e-13	8.87633e-13
25862	USP49	3194	92	251	0.753776	2.15101	1.5128	Up	5.92304e-20	2.67135e-19
64064	OXCT2	1824	22	60	0.315637	0.900387	1.51228	Up	8.699e-06	2.05303e-05
9423	NTN1	5954	62	169	0.272504	0.776928	1.51151	Up	6.6898e-14	2.43432e-13
127281	C1orf93	2845	80	218	0.735864	2.09738	1.51108	Up	1.68003e-17	7.02734e-17
54843	SYTL2	4807	58	158	0.31575	0.899676	1.51062	Up	4.4384e-13	1.55766e-12
387119	C6orf204	7653	157	427	0.536856	1.52721	1.50829	Up	1.04425e-32	6.98569e-32
55964	2013-09-03	4656	53	144	0.297888	0.84655	1.50683	Up	5.2519e-12	1.75941e-11
100128927	ZBTB42	3651	141	383	1.01064	2.87138	1.50647	Up	1.87212e-29	1.1519e-28
137075	CLDN23	1972	45	122	0.597166	1.69339	1.50371	Up	2.34598e-10	7.2681e-10
155185	AMZ1	4415	38	103	0.225238	0.638572	1.5034	Up	5.95596e-09	1.72107e-08
22838	RNF44	4153	170	460	1.07121	3.03179	1.50092	Up	7.23974e-35	5.11606e-34
79363	RSG1	1582	68	184	1.12484	3.18357	1.50092	Up	7.23942e-15	2.7539e-14
54943	DNAJC28	1912	17	46	0.232675	0.658526	1.50092	Up	0.000111379	0.000240585
8445	DYRK2	6159	390	1054	1.65708	4.68418	1.49915	Up	1.55202e-77	2.39337e-76
54993	ZSCAN2	3765	181	489	1.25807	3.55506	1.49867	Up	6.98762e-37	5.18533e-36
400935	IL17REL	3635	73	197	0.525543	1.48342	1.49705	Up	9.27172e-16	3.64149e-15
147138	TMC8	4419	23	62	0.136205	0.384035	1.49546	Up	7.30964e-06	1.73251e-05
284716	RIMKLA	10583	85	229	0.210184	0.592284	1.49464	Up	4.86944e-18	2.06548e-17
6303	SAT1	1199	2541	6844	55.4594	156.241	1.49427	Up	0	0
58500	ZNF250	6382	189	509	0.774987	2.18305	1.4941	Up	3.71134e-38	2.82486e-37
10014	HDAC5	5327	2294	6177	11.2694	31.7393	1.49386	Up	0	0
401052	LOC401052	1897	19	51	0.262105	0.735878	1.48932	Up	5.14018e-05	0.000113807
255057	C19orf26	2564	57	153	0.581763	1.63334	1.48932	Up	1.78079e-12	6.0868e-12
3554	IL1R1	4909	28	75	0.149264	0.418188	1.48629	Up	8.86166e-07	2.24204e-06
5734	PTGER4	3432	186	498	1.41826	3.97178	1.48567	Up	4.54652e-37	3.38849e-36
5998	RGS3	4643	412	1103	2.32214	6.50249	1.48554	Up	5.48866e-80	8.72245e-79
57146	TMEM159	1922	161	431	2.19211	6.138	1.48545	Up	2.69386e-32	1.78335e-31
93556	EGFEM1P	3855	21	56	0.142556	0.397619	1.47986	Up	2.3791e-05	5.4126e-05
157	ADRBK2	9068	30	80	0.0865764	0.24148	1.47986	Up	4.15004e-07	1.07564e-06
441168	FAM26F	1109	15	40	0.353956	0.98726	1.47986	Up	0.000368946	0.000759329
1943	EFNA2	642	18	48	0.733714	2.04649	1.47986	Up	9.31388e-05	0.000202331
9922	IQSEC1	7229	195	519	0.705905	1.96513	1.47708	Up	3.03308e-38	2.31168e-37
25822	DNAJB5	2817	133	353	1.23553	3.42997	1.47306	Up	1.97775e-26	1.10996e-25
100130987	LOC100130987	850	23	61	0.708106	1.96433	1.472	Up	1.10394e-05	2.58408e-05
55824	PAG1	10759	43	114	0.104589	0.290025	1.47145	Up	1.67995e-09	4.98788e-09
23166	STAB1	7965	20	53	0.0657104	0.182135	1.47081	Up	4.29798e-05	9.59769e-05
55700	MAP7D1	3357	1619	4290	12.6207	34.9791	1.4707	Up	5.7387e-301	4.8326e-299
51087	YBX2	1606	156	413	2.54196	7.03894	1.46942	Up	1.52432e-30	9.66638e-30
7100	TLR5	4277	17	45	0.104016	0.287989	1.46921	Up	0.00016899	0.000359158
57834	CYP4F11	3395	62	164	0.477905	1.32223	1.46818	Up	5.06412e-13	1.77074e-12
10636	RGS14	2418	90	238	0.974038	2.69416	1.46779	Up	3.1221e-18	1.33154e-17
29798	C2orf27A	1222	28	74	0.59962	1.65754	1.46692	Up	1.33358e-06	3.32941e-06
100129250	LOC100129250	1013	25	66	0.645833	1.78335	1.46536	Up	5.13376e-06	1.2314e-05
153222	C5orf41	7782	300	792	1.00883	2.78572	1.46536	Up	8.37798e-57	9.25565e-56
7222	TRPC3	3548	25	66	0.184394	0.509171	1.46536	Up	5.13376e-06	1.23157e-05
163033	ZNF579	2173	330	871	3.97415	10.9714	1.46503	Up	2.84264e-62	3.44871e-61
6640	SNTA1	2345	1087	2867	12.1304	33.4648	1.46401	Up	1.82307e-200	8.51046e-199
718	C3	5101	242	637	1.24151	3.41812	1.46111	Up	7.82506e-46	7.09002e-45
8326	FZD9	2342	92	242	1.02799	2.82834	1.46012	Up	2.2165e-18	9.5098e-18
5795	PTPRJ	7854	1404	3691	4.67806	12.8634	1.45929	Up	2.9586e-256	1.96999e-254
50855	PARD6A	1273	51	134	1.04841	2.88124	1.45849	Up	8.37694e-11	2.66249e-10
100130581	LOC100130581	3024	56	147	0.484614	1.33057	1.45714	Up	1.05732e-11	3.49773e-11
8503	PIK3R3	5693	347	908	1.59506	4.36564	1.45258	Up	4.84988e-64	6.14425e-63
9466	IL27RA	3258	91	238	0.730937	1.99953	1.45185	Up	5.82356e-18	2.4635e-17
5318	PKP2	4439	369	965	2.17536	5.95039	1.45173	Up	6.85322e-68	9.19777e-67
653583	PHLDB3	2505	321	839	3.35341	9.16763	1.45092	Up	3.28166e-59	3.78106e-58
30815	ST6GALNAC6	2416	522	1364	5.6541	15.4533	1.45054	Up	4.33136e-95	8.35111e-94
152002	C3orf21	2830	447	1168	4.13343	11.2969	1.45052	Up	1.08808e-81	1.76507e-80
8541	PPFIA3	4733	409	1066	2.26139	6.16487	1.44686	Up	1.93732e-74	2.85431e-73
81567	TXNDC5	3231	569	1483	4.60856	12.5634	1.44684	Up	7.82228e-103	1.66311e-101
1831	TSC22D3	2312	1512	3937	17.1141	46.6102	1.44546	Up	2.41816e-269	1.73814e-267
387496	RASL11A	1543	53	138	0.898875	2.44803	1.44543	Up	5.90456e-11	1.88645e-10
79085	SLC25A23	3475	418	1087	3.14783	8.56205	1.4436	Up	1.28003e-75	1.92553e-74
55861	DBNDD2	1486	12	38	0.248638	0.676286	1.44359	Up	0.000104821	0.000226877
347746	PAR-SN	1797	45	117	0.655321	1.78214	1.44333	Up	1.76781e-09	5.24149e-09
100133991	LOC100133991	1260	25	65	0.519229	1.41204	1.44333	Up	7.70638e-06	1.82403e-05
148113	CILP2	4199	112	291	0.69801	1.89692	1.44234	Up	1.99777e-21	9.44406e-21
57563	KLHL8	4576	276	717	1.57838	4.2888	1.44213	Up	2.08178e-50	2.04243e-49
401265	KLHL31	5743	47	122	0.214165	0.581466	1.44097	Up	8.33786e-10	2.52176e-09
84069	PLEKHN1	2404	42	109	0.457198	1.24107	1.44069	Up	6.67178e-09	1.92274e-08
10411	RAPGEF3	6239	79	205	0.331361	0.899377	1.44052	Up	1.6427e-15	6.39329e-15
131408	FAM131A	2566	316	818	3.2227	8.72569	1.437	Up	5.75938e-57	6.37914e-56
114769	CARD16	758	17	44	0.586907	1.58886	1.43679	Up	0.000255054	0.00053239
6755	SSTR5	2674	46	119	0.45018	1.21812	1.43608	Up	1.48093e-09	4.41223e-09
79603	CERS4	1817	82	212	1.181	3.19363	1.43519	Up	6.55628e-16	2.58682e-15
9095	TBX19	2882	24	62	0.217925	0.588845	1.43406	Up	1.3842e-05	3.21211e-05
57198	ATP8B2	5872	586	1512	2.61157	7.04805	1.43231	Up	2.96952e-103	6.36871e-102
55502	HES6	1386	38	98	0.71748	1.93538	1.4316	Up	4.49424e-08	1.23373e-07
1820	ARID3A	2823	152	392	1.40904	3.80083	1.4316	Up	5.09854e-28	3.00164e-27
91319	DERL3	3216	532	1372	4.32898	11.6773	1.4316	Up	8.46066e-94	1.60959e-92
79739	TTLL7	3648	214	551	1.53514	4.13428	1.42926	Up	1.25027e-38	9.6316e-38
8576	STK16	3118	261	671	2.19055	5.89046	1.42709	Up	1.43262e-46	1.31469e-45
57731	SPTBN4	8705	205	527	0.616275	1.65709	1.427	Up	6.18484e-37	4.59556e-36
5083	PAX9	3122	58	149	0.486166	1.30634	1.42601	Up	1.64433e-11	5.39702e-11
3669	ISG20	974	113	290	3.03605	8.14971	1.42455	Up	5.4377e-21	2.54535e-20
8870	IER3	1254	788	2021	16.4444	44.1135	1.42362	Up	3.96028e-136	1.20414e-134
79412	KREMEN2	2071	1102	2826	13.9249	37.3504	1.42346	Up	1.58002e-189	6.94197e-188
9610	RIN1	2698	1047	2684	10.1553	27.2297	1.42295	Up	5.22248e-180	2.1776e-178
27429	HTRA2	2550	771	1973	7.91232	21.1782	1.42041	Up	1.70462e-132	5.02292e-131
2875	GPT	1896	175	447	2.4154	6.45316	1.41774	Up	2.76298e-31	1.79114e-30
8831	SYNGAP1	6011	38	97	0.165435	0.441701	1.41681	Up	6.68068e-08	1.81824e-07
51545	ZNF581	1258	203	518	4.22284	11.2707	1.41629	Up	6.1085e-36	4.44841e-35
57530	CGN	5132	53	135	0.270258	0.720029	1.41372	Up	1.93009e-10	6.01325e-10
100130015	LOC100130015	1391	64	163	1.20404	3.20748	1.41355	Up	2.58014e-12	8.75454e-12
1944	EFNA3	1782	92	234	1.35104	3.59427	1.41163	Up	5.14612e-17	2.118e-16
54541	DDIT4	1752	4834	12288	72.2041	191.977	1.41078	Up	0	0
161882	ZFPM1	3241	102	259	0.823589	2.18738	1.40921	Up	1.25422e-18	5.43137e-18
57482	KIAA1211	7013	222	562	0.828397	2.19349	1.40483	Up	2.13454e-38	1.6341e-37
619505	SNORA21	133	17	43	3.34493	8.84952	1.40362	Up	0.000382856	0.000785417
57732	ZFYVE28	4161	68	172	0.427662	1.13145	1.40362	Up	8.54438e-13	2.95459e-12
3785	KCNQ2	3251	212	536	1.70651	4.51285	1.40299	Up	1.25356e-36	9.25833e-36
23149	FCHO1	3235	754	1901	6.09939	16.0846	1.39894	Up	7.38072e-125	2.019e-123
129880	BBS5	3196	235	592	1.9242	5.07012	1.39776	Up	4.6176e-40	3.68272e-39
1081	CGA	704	9075	22829	337.337	887.6	1.39572	Up	0	0
7409	VAV1	2888	47	118	0.425883	1.11838	1.39288	Up	4.0214e-09	1.17369e-08
114659	LRRC37B	3031	96	241	0.828848	2.17638	1.39275	Up	3.71132e-17	1.5352e-16
339665	SLC35E4	2542	298	748	3.06782	8.05432	1.39255	Up	6.78604e-50	6.6087e-49
256364	EML3	3265	509	1275	4.07966	10.6888	1.38958	Up	1.58912e-83	2.66337e-82
7638	ZNF221	2426	76	190	0.819808	2.14371	1.38675	Up	9.34224e-14	3.37448e-13
114785	MBD6	4214	26	65	0.161461	0.422204	1.38675	Up	1.42369e-05	3.30062e-05
100272217	LOC100272217	2159	52	130	0.63029	1.64814	1.38675	Up	7.43958e-10	2.25644e-09
10023	FRAT1	2651	123	307	1.21419	3.1698	1.3844	Up	2.93374e-21	1.38079e-20
57801	HES4	1053	3024	7546	75.1524	196.151	1.38408	Up	0	0
5296	PIK3R2	3953	1506	3755	9.96983	26.0008	1.38291	Up	1.85722e-240	1.11948e-238
57409	MIF4GD	1433	357	890	6.51946	16.9999	1.3827	Up	2.02954e-58	2.29832e-57
282974	STK32C	2141	140	349	1.7112	4.46182	1.38262	Up	6.54068e-24	3.37424e-23
163702	IL28RA	4563	130	324	0.74556	1.94356	1.3823	Up	2.65382e-22	1.29738e-21
284076	TTLL6	3454	163	406	1.23497	3.21741	1.38143	Up	1.59694e-27	9.28702e-27
57787	MARK4	5243	161	401	0.803592	2.09347	1.38136	Up	3.34516e-27	1.92518e-26
170689	ADAMTS15	5676	180	448	0.829888	2.16042	1.38032	Up	3.61048e-30	2.26284e-29
677828	SNORA47	138	86	214	16.3083	42.4461	1.38002	Up	3.30024e-15	1.27118e-14
53827	FXYD5	1608	534	1328	8.6905	22.6055	1.37917	Up	5.97722e-86	1.03615e-84
6578	SLCO2A1	4234	37	92	0.228686	0.594758	1.37893	Up	2.59912e-07	6.82935e-07
91828	EXOC3L4	2591	35	87	0.353501	0.919083	1.37848	Up	5.5561e-07	1.42822e-06
9294	S1PR2	3589	83	206	0.605193	1.57107	1.37628	Up	1.2215e-14	4.60079e-14
5328	PLAU	2680	81	201	0.790933	2.05288	1.37602	Up	2.57378e-14	9.55793e-14
83874	TBC1D10A	2038	206	511	2.64516	6.86309	1.3755	Up	5.2261e-34	3.62159e-33
4784	NFIX	5576	299	741	1.40326	3.63746	1.37415	Up	1.73756e-48	1.6437e-47
51317	PHF21A	7332	216	535	0.770941	1.99726	1.37333	Up	1.90611e-35	1.36722e-34
57657	HCN3	3717	42	104	0.295697	0.76585	1.37294	Up	4.74648e-08	1.30068e-07
23462	HEY1	2331	210	519	2.35758	6.09436	1.37017	Up	2.54668e-34	1.77627e-33
10603	SH2B2	2157	64	158	0.776461	2.00498	1.3686	Up	1.78178e-11	5.83476e-11
576	BAI2	5434	1198	2956	5.76935	14.8898	1.36784	Up	1.30605e-186	5.66583e-185
29904	EEF2K	7412	2331	5745	8.22994	21.2157	1.36618	Up	0	0
421	ARVCF	4056	155	382	1.00005	2.57791	1.36613	Up	1.40363e-25	7.66949e-25
63951	DMRTA1	2302	26	64	0.295568	0.760988	1.36438	Up	2.10676e-05	4.81405e-05
4856	NOV	2601	410	1009	4.12509	10.6183	1.36405	Up	1.13013e-64	1.44561e-63
25837	RAB26	1641	477	1172	7.60675	19.5489	1.36173	Up	1.223e-74	1.80808e-73
55959	SULF2	4248	154	378	0.948693	2.43562	1.36028	Up	3.57906e-25	1.92501e-24
9048	ARTN	1961	22	54	0.293586	0.753736	1.36028	Up	9.8791e-05	0.00021423
126433	FBXO27	2338	22	54	0.246245	0.632197	1.36028	Up	9.8791e-05	0.000214203
64130	LIN7B	755	66	162	2.28763	5.87315	1.36028	Up	1.23425e-11	4.07127e-11
26018	LRIG1	4812	247	606	1.34326	3.44707	1.35963	Up	2.39788e-39	1.87754e-38
133522	PPARGC1B	10642	106	260	0.260659	0.668734	1.35927	Up	8.90112e-18	3.74785e-17
81622	UNC93B1	2334	570	1398	6.39092	16.3949	1.35915	Up	2.0038e-88	3.56349e-87
790952	ESRG	3153	42	103	0.34859	0.894162	1.35901	Up	6.97448e-08	1.8955e-07
4082	MARCKS	4304	646	1584	3.9278	10.0736	1.35879	Up	6.71184e-100	1.37429e-98
57406	ABHD6	2413	290	711	3.14507	8.0652	1.35862	Up	8.07042e-46	7.30847e-45
54985	HCFC1R1	1000	519	1268	13.5818	34.7074	1.35357	Up	7.0269e-80	1.11464e-78
54328	GPR173	4265	61	149	0.374283	0.956247	1.35325	Up	9.70436e-11	3.07415e-10
4601	MXI1	3470	1625	3967	12.255	31.2922	1.35243	Up	1.82499e-245	1.14841e-243
4609	MYC	2379	6275	15307	69.0254	176.116	1.35133	Up	0	0
84327	ZBED3	1437	48	117	0.874126	2.2286	1.35022	Up	1.06091e-08	3.01845e-08
26233	FBXL6	1799	582	1418	8.46606	21.5749	1.34959	Up	1.02362e-88	1.82226e-87
80237	ELL3	2127	156	380	1.91932	4.89012	1.34928	Up	5.2744e-25	2.82711e-24
84273	C4orf14	2307	861	2094	9.76664	24.8446	1.347	Up	1.00257e-129	2.87051e-128
23031	MAST3	5893	169	411	0.750481	1.90901	1.34694	Up	7.57394e-27	4.31838e-26
3665	IRF7	2051	644	1564	8.21693	20.8725	1.34493	Up	3.77068e-97	7.45414e-96
148022	TICAM1	2720	173	420	1.66443	4.22652	1.34444	Up	2.5112e-27	1.45057e-26
9368	SLC9A3R1	2013	2514	6088	32.6822	82.7816	1.34081	Up	0	0
50636	ANO7	4128	19	46	0.120449	0.305015	1.34046	Up	0.000386602	0.000792818
4900	NRGN	1238	36	87	0.760977	1.92354	1.33784	Up	9.94606e-07	2.5079e-06
3237	HOXD11	1463	46	111	0.822817	2.07674	1.33568	Up	3.29662e-08	9.13872e-08
84570	COL25A1	2681	22	53	0.214741	0.541106	1.33331	Up	0.000145798	0.000311603
54101	RIPK4	3890	133	320	0.894729	2.25166	1.33147	Up	6.64642e-21	3.101e-20
51162	EGFL7	1571	2126	5111	35.4141	89.0498	1.33029	Up	8e-308	7.08412e-306
84989	LOC84989	1335	52	125	1.01932	2.5629	1.33017	Up	5.01678e-09	1.4558e-08
9518	GDF15	1220	174	418	3.73232	9.3782	1.32924	Up	9.25574e-27	5.25113e-26
146547	PRSS36	2853	25	60	0.229313	0.575642	1.32786	Up	5.53432e-05	0.000122093
23237	ARC	2985	30	72	0.263007	0.660224	1.32786	Up	9.80898e-06	2.30644e-05
1947	EFNB1	3344	188	451	1.47123	3.69159	1.32722	Up	1.10696e-28	6.64678e-28
3037	HAS2	3275	63	151	0.503407	1.26203	1.32595	Up	1.421e-10	4.46032e-10
23467	NPTXR	5831	33	79	0.148102	0.37084	1.32421	Up	3.77038e-06	9.13688e-06
145567	TTC7B	3443	77	184	0.585253	1.4628	1.3216	Up	1.60466e-12	5.4968e-12
1645	AKR1C1	1384	3917	9353	74.064	184.977	1.3205	Up	0	0
57493	HEG1	9156	503	1201	1.43765	3.59038	1.32043	Up	5.51292e-73	7.97864e-72
112703	FAM71E1	1329	26	62	0.511962	1.27694	1.31858	Up	4.5573e-05	0.000101372
10811	NOXA1	1650	224	534	3.55266	8.8585	1.31816	Up	2.52522e-33	1.71805e-32
5187	PER1	4717	848	2020	4.70457	11.7216	1.31704	Up	5.26786e-121	1.37116e-119
11031	RAB31	4009	1547	3681	10.0982	25.1323	1.31545	Up	1.84388e-218	9.68687e-217
1520	CTSS	4107	29	69	0.184783	0.459862	1.31537	Up	1.74033e-05	4.00767e-05
7227	TRPS1	9990	640	1519	1.6765	4.16194	1.3118	Up	6.50748e-91	1.19436e-89
1368	CPM	6683	1936	4593	7.58095	18.8117	1.31118	Up	1.02948e-270	7.52572e-269
84787	SUV420H2	2318	438	1039	4.94482	12.2689	1.31102	Up	1.04934e-62	1.28486e-61
131583	FAM43A	3182	538	1273	4.42458	10.9504	1.30738	Up	4.23482e-76	6.421e-75
9572	NR1D1	2788	145	343	1.36102	3.36748	1.30698	Up	1.04083e-21	4.97786e-21
27294	DHDH	1098	22	52	0.524336	1.2963	1.30583	Up	0.000214132	0.000449703
26020	LRP10	3252	1269	2997	10.2118	25.2255	1.30465	Up	5.23684e-176	2.1268e-174
400916	CHCHD10	749	2391	5645	83.5386	206.293	1.30418	Up	0	0
8938	BAIAP3	4691	89	210	0.496494	1.22534	1.30333	Up	8.09e-14	2.93017e-13
11165	NUDT3	2410	199	469	2.16085	5.32671	1.30164	Up	6.2828e-29	3.80311e-28
2101	ESRRA	2221	1696	3993	19.9833	49.21	1.30016	Up	1.39184e-232	7.91738e-231
123688	AGPHD1	1235	117	275	2.47918	6.09493	1.29775	Up	1.56667e-17	6.55954e-17
152926	PPM1K	3725	186	436	1.3067	3.20378	1.29385	Up	9.03696e-27	5.1304e-26
51343	FZR1	3615	1848	4329	13.3778	32.778	1.29289	Up	8.26442e-250	5.29755e-248
285074	LOC285074	2225	223	522	2.6228	6.4216	1.29183	Up	1.16936e-31	7.63236e-31
151887	CCDC80	4578	321	751	1.83493	4.49022	1.29106	Up	8.99206e-45	7.95851e-44
5366	PMAIP1	1954	322	752	4.31242	10.5341	1.28849	Up	1.0712e-44	9.47103e-44
57221	KIAA1244	14895	302	705	0.530586	1.29554	1.2879	Up	5.56818e-42	4.62776e-41
7349	UCN	615	30	70	1.27654	3.11549	1.28721	Up	2.0876e-05	4.77281e-05
594842	HAS2-AS1	2300	21	49	0.238936	0.583138	1.28721	Up	0.000382212	0.00078419
83541	FAM110A	1811	101	235	1.45946	3.55183	1.28313	Up	5.85614e-15	2.23363e-14
7067	THRA	2566	978	2275	9.97406	24.2677	1.28278	Up	1.18162e-130	3.40587e-129
100130093	LOC100130093	2400	92	214	1.00315	2.44065	1.28273	Up	9.54614e-14	3.44741e-13
22795	NID2	5063	1309	3044	6.76583	16.4566	1.28233	Up	4.7218e-174	1.89081e-172
11245	GPR176	2816	499	1160	4.63722	11.2753	1.28184	Up	1.84416e-67	2.45778e-66
100506548	LOC100506548	3881	1659	3855	11.1865	27.1884	1.28124	Up	1.35907e-219	7.22832e-218
5357	PLS1	3880	430	999	2.90019	7.04753	1.28097	Up	2.75364e-58	3.10603e-57
10866	HCP5	2547	864	2007	8.87717	21.5686	1.28076	Up	3.27136e-115	8.07452e-114
9580	SOX13	4088	304	706	1.94604	4.72712	1.28042	Up	1.12935e-41	9.32747e-41
2030	SLC29A1	2503	696	1616	7.27676	17.6719	1.28009	Up	4.61594e-93	8.72357e-92
57558	USP35	4311	256	593	1.554	3.76513	1.27671	Up	4.03222e-35	2.86949e-34
84221	C21orf56	2332	90	208	1.00996	2.44139	1.27341	Up	2.8802e-13	1.02124e-12
26036	ZNF451	5241	1256	2901	6.27141	15.1508	1.27254	Up	5.09292e-164	1.90613e-162
342132	ZNF774	1855	143	330	2.01735	4.86937	1.27127	Up	3.96972e-20	1.80651e-19
10522	DEAF1	2737	677	1560	6.47297	15.601	1.26914	Up	9.94968e-89	1.77493e-87
4524	MTHFR	7150	513	1182	1.87759	4.52496	1.26902	Up	1.15356e-67	1.54098e-66
91947	ARRDC4	4074	158	364	1.01491	2.44559	1.26884	Up	5.5687e-22	2.68721e-21
57104	PNPLA2	2443	419	965	4.48828	10.812	1.2684	Up	1.5763e-55	1.70095e-54
89797	NAV2	11020	195	449	0.463066	1.11524	1.26806	Up	1.01302e-26	5.73968e-26
80235	PIGZ	2721	44	101	0.423169	1.01601	1.2636	Up	4.49938e-07	1.16338e-06
65249	ZSWIM4	4339	183	420	1.1037	2.64949	1.26337	Up	5.81218e-25	3.10567e-24
166379	BBS12	3451	141	323	1.06921	2.56189	1.26066	Up	1.69742e-19	7.54659e-19
283788	LOC283788	3680	190	435	1.35112	3.23552	1.25984	Up	1.08474e-25	5.94412e-25
3663	IRF5	2900	38	87	0.342906	0.821153	1.25984	Up	3.0116e-06	7.33744e-06
125488	TTC39C	5253	384	879	1.91299	4.5802	1.25958	Up	3.32808e-50	3.25217e-49
56895	AGPAT4	7889	97	222	0.321765	0.770254	1.25933	Up	7.5988e-14	2.75691e-13
23092	ARHGAP26	9041	94	215	0.272083	0.650916	1.25843	Up	1.92735e-13	6.88928e-13
7099	TLR4	5787	310	709	1.40184	3.35348	1.25834	Up	9.11092e-41	7.39332e-40
23625	FAM89B	1477	286	654	5.06728	12.1199	1.2581	Up	1.00441e-37	7.57117e-37
200312	RNF215	1922	157	359	2.13765	5.11263	1.25804	Up	1.96559e-21	9.29703e-21
11040	PIM2	2234	978	2234	11.4563	27.3718	1.25655	Up	2.5836e-124	7.01164e-123
10309	CCNO	1448	148	338	2.67475	6.38927	1.25625	Up	3.15136e-20	1.4402e-19
10188	TNK2	4476	511	1167	2.98759	7.13648	1.25623	Up	8.33906e-66	1.08692e-64
114822	RHPN1	3795	188	429	1.29639	3.0942	1.25507	Up	3.22462e-25	1.73818e-24
158219	TTC39B	3276	71	162	0.567158	1.35355	1.25493	Up	1.94305e-10	6.05033e-10
7851	MALL	3071	32	73	0.272684	0.650648	1.25465	Up	2.03956e-05	4.66484e-05
148898	C1orf213	2879	132	301	1.19984	2.86172	1.25405	Up	3.9011e-18	1.65925e-17
653113	FAM86FP	2143	43	98	0.525093	1.25172	1.25327	Up	7.8684e-07	1.99957e-06
53834	FGFRL1	3215	1159	2640	9.43392	22.4764	1.25248	Up	8.11808e-146	2.63133e-144
115811	IQCD	1363	98	223	1.88157	4.47829	1.25101	Up	8.97652e-14	3.24511e-13
9762	ProSAPiP1	5247	138	314	0.688268	1.63803	1.25092	Up	8.7347e-19	3.79978e-18
54863	C9orf167	4069	1643	3737	10.5667	25.1384	1.25037	Up	4.92926e-205	2.37198e-203
5122	PCSK1	5166	588	1337	2.9786	7.08402	1.24993	Up	1.49849e-74	2.21156e-73
27175	TUBG2	1841	236	536	3.35465	7.96919	1.24827	Up	7.42722e-31	4.75027e-30
55857	PLK1S1	2329	370	840	4.1574	9.87217	1.24769	Up	2.27366e-47	2.11245e-46
3159	HMGA1	2198	7877	17864	93.7827	222.461	1.24616	Up	0	0
283	ANG	1222	94	213	2.01301	4.77102	1.24494	Up	3.93624e-13	1.38709e-12
401884	MGC57346	2608	113	256	1.13386	2.6868	1.24464	Up	1.75549e-15	6.82299e-15
3706	ITPKA	1864	279	632	3.91695	9.28056	1.24448	Up	6.37138e-36	4.63788e-35
578	BAK1	2203	306	693	3.63493	8.61037	1.24415	Up	3.27386e-39	2.5518e-38
10815	CPLX1	2200	34	77	0.404432	0.958012	1.24415	Up	1.37312e-05	3.18726e-05
2275	FHL3	1738	189	428	2.84578	6.74058	1.24405	Up	7.71516e-25	4.10337e-24
126295	ZNF57	2016	174	394	2.25865	5.34945	1.24393	Up	5.47382e-23	2.74634e-22
5587	PRKD1	3679	72	163	0.512144	1.21272	1.24363	Up	2.29292e-10	7.11141e-10
727936	GXYLT2	1547	272	615	4.60117	10.8815	1.2418	Up	6.89268e-35	4.87482e-34
284018	C17orf58	1625	151	341	2.43172	5.74386	1.24005	Up	5.15758e-20	2.33041e-19
27338	UBE2S	1207	4743	10692	102.834	242.468	1.23748	Up	0	0
50848	F11R	4830	858	1934	4.64868	10.96	1.23736	Up	2.39506e-105	5.22805e-104
867	CBL	11242	710	1599	1.65274	3.89321	1.2361	Up	2.73806e-87	4.78506e-86
100233156	LOC100233156	1631	68	153	1.09105	2.56768	1.23475	Up	1.01313e-09	3.047e-09
441478	NRARP	2639	752	1688	7.45707	17.508	1.23133	Up	1.70146e-91	3.15993e-90
170394	PWWP2B	2626	866	1943	8.63004	20.2526	1.23067	Up	6.05822e-105	1.31906e-103
84954	MPND	1583	62	139	1.02494	2.40346	1.22957	Up	6.60974e-09	1.90582e-08
489	ATP2A3	4857	121	271	0.651939	1.52723	1.22811	Up	5.39756e-16	2.13602e-15
93109	TMEM44	2503	176	394	1.8401	4.30862	1.22744	Up	1.52426e-22	7.50078e-22
79955	PDZD7	4164	433	969	2.72124	6.36966	1.22695	Up	5.25014e-53	5.42672e-52
113246	C12orf57	574	1758	3933	80.1487	187.549	1.22652	Up	2.69438e-209	1.35738e-207
162989	DEDD2	1951	555	1241	7.44432	17.4108	1.22577	Up	2.7646e-67	3.67309e-66
10457	GPNMB	2775	516	1153	4.86605	11.3729	1.22477	Up	1.4552e-62	1.77928e-61
56998	CTNNBIP1	2995	521	1164	4.5523	10.638	1.22456	Up	3.98176e-63	4.94596e-62
57460	PPM1H	6201	492	1099	2.07631	4.85109	1.22428	Up	1.11105e-59	1.28965e-58
729234	LOC729234	852	82	183	2.51863	5.87915	1.22297	Up	3.31934e-11	1.07428e-10
84079	ANKRD27	4461	2002	4465	11.7441	27.3963	1.22204	Up	5.69342e-236	3.3043e-234
91775	FAM55C	8929	249	555	0.72977	1.70135	1.22116	Up	7.28764e-31	4.66273e-30
23135	KDM6B	6704	35	78	0.136623	0.318466	1.22094	Up	1.61632e-05	3.7356e-05
57060	PCBP4	2188	692	1542	8.27653	19.2903	1.22078	Up	1.22475e-82	2.02502e-81
50650	ARHGEF3	4065	206	459	1.32616	3.09069	1.22067	Up	8.64846e-26	4.74822e-25
60674	GAS5	651	2966	6604	119.228	277.67	1.21964	Up	0	0
400961	PAIP2B	6300	86	191	0.35723	0.829843	1.21599	Up	1.52975e-11	5.03054e-11
728392	LOC728392	1503	41	91	0.713862	1.65724	1.21506	Up	3.43158e-06	8.33114e-06
54733	SLC35F2	3184	124	275	1.01915	2.36408	1.21391	Up	6.09938e-16	2.40932e-15
727849	LOC727849	3296	106	235	0.841605	1.95157	1.21342	Up	7.90252e-14	2.86408e-13
4810	NHS	8776	237	525	0.70671	1.63744	1.21225	Up	5.7669e-29	3.49822e-28
10319	LAMC3	6107	643	1424	2.75532	6.38242	1.21188	Up	1.34677e-75	2.0224e-74
91179	SCARF2	3523	38	84	0.282267	0.652634	1.20921	Up	8.8917e-06	2.09765e-05
201895	C4orf34	1683	651	1439	10.1225	23.4034	1.20916	Up	4.1425e-76	6.28657e-75
51279	C1RL	3398	502	1109	3.86607	8.93329	1.20832	Up	5.2363e-59	6.00898e-58
79041	TMEM38A	1639	67	148	1.06976	2.47164	1.20819	Up	3.5481e-09	1.0382e-08
376497	SLC27A1	3562	454	1002	3.33543	7.69975	1.20694	Up	2.16302e-53	2.25067e-52
79991	OBFC1	6483	608	1340	2.45424	5.65759	1.20491	Up	1.29486e-70	1.8263e-69
125058	TBC1D16	3303	672	1481	5.32415	12.273	1.20486	Up	7.5836e-78	1.17474e-76
65018	PINK1	2680	1545	3403	15.0863	34.756	1.20402	Up	3.45064e-176	1.40804e-174
1760	DMPK	3261	857	1887	6.87733	15.8389	1.20355	Up	1.65317e-98	3.3255e-97
78991	PCYOX1L	2561	249	548	2.54436	5.85698	1.20285	Up	8.18058e-30	5.07894e-29
340385	ZNF517	2335	80	176	0.896588	2.06314	1.20233	Up	1.39837e-10	4.3909e-10
28971	C11orf67	557	111	244	5.21504	11.9905	1.20114	Up	4.25286e-14	1.56211e-13
148932	MOBKL2C	2822	313	688	2.90253	6.6732	1.20107	Up	6.33562e-37	4.70353e-36
8705	B3GALT4	1704	81	178	1.24396	2.85926	1.20071	Up	1.15085e-10	3.63095e-10
339122	RAB43	4592	102	224	0.581283	1.33521	1.19975	Up	4.85746e-13	1.70125e-12
26052	DNM3	7659	93	204	0.317761	0.729056	1.19809	Up	5.56914e-12	1.86241e-11
8767	RIPK2	2588	379	831	3.83234	8.78901	1.19747	Up	4.80674e-44	4.18525e-43
1822	ATN1	4367	74	162	0.443443	1.01539	1.19522	Up	9.03346e-10	2.72782e-09
5789	PTPRD	10127	138	302	0.356605	0.816261	1.1947	Up	5.78584e-17	2.37673e-16
163255	ZNF540	3157	32	70	0.265256	0.606913	1.19411	Up	6.02586e-05	0.000132563
393	ARHGAP4	3405	32	70	0.245936	0.562709	1.19411	Up	6.02586e-05	0.00013258
8694	DGAT1	3718	685	1498	4.82137	11.0282	1.19368	Up	1.36973e-77	2.11606e-76
83444	INO80B	1266	131	286	2.70787	6.18351	1.19127	Up	4.45036e-16	1.76974e-15
145553	MDP1	808	39	85	1.26311	2.87946	1.18881	Up	1.03728e-05	2.43235e-05
8091	HMGA2	4150	28	61	0.176563	0.402332	1.1882	Up	0.00019339	0.000408541
254552	NUDT8	834	204	444	6.40109	14.572	1.18681	Up	5.5957e-24	2.89369e-23
4084	MXD1	5630	119	259	0.553131	1.2592	1.18681	Up	1.27282e-14	4.78882e-14
5463	POU6F1	5173	91	198	0.46035	1.04767	1.18638	Up	1.63867e-11	5.37947e-11
130888	FBXO36	2832	100	217	0.924052	2.09734	1.18252	Up	2.01228e-12	6.86028e-12
341032	C11orf53	1106	48	104	1.13573	2.57384	1.1803	Up	1.21477e-06	3.04207e-06
128312	HIST3H2BB	452	1379	2984	79.8391	180.702	1.17845	Up	1.29993e-149	4.40463e-148
653075	LOC653075	3471	92	199	0.693622	1.56928	1.17788	Up	1.89942e-11	6.21055e-11
143458	LDLRAD3	2969	167	361	1.47196	3.32813	1.17697	Up	1.50879e-19	6.71662e-19
10766	TOB2	4575	822	1776	4.70187	10.6256	1.17624	Up	1.45472e-89	2.63614e-88
5058	PAK1	3484	311	670	2.33599	5.2638	1.17207	Up	1.07965e-34	7.5858e-34
55200	PLEKHG6	3149	26	56	0.216068	0.486764	1.17174	Up	0.000415218	0.000849676
54858	PGPEP1	7084	667	1436	2.46398	5.54854	1.17112	Up	2.79944e-72	4.01097e-71
84612	PARD6B	4625	448	964	2.53487	5.70517	1.17036	Up	4.65142e-49	4.42942e-48
7079	TIMP4	1667	276	593	4.33274	9.73693	1.16819	Up	9.65852e-31	6.15901e-30
55897	MESP1	1184	169	363	3.73529	8.39185	1.16777	Up	2.01392e-19	8.92139e-19
10401	PIAS3	2902	271	582	2.44378	5.48945	1.16755	Up	3.54538e-30	2.22366e-29
122525	C14orf28	2906	68	146	0.612354	1.37518	1.16718	Up	1.16361e-08	3.30354e-08
9383	TSIX	37027	41	88	0.0289771	0.065053	1.1667	Up	9.84788e-06	2.31464e-05
79095	C9orf16	723	1961	4208	70.9788	159.309	1.16637	Up	9.37446e-207	4.58814e-205
8739	HRK	716	56	120	2.04675	4.58745	1.16436	Up	2.47808e-07	6.52028e-07
3218	HOXB8	1834	35	75	0.499411	1.11935	1.16436	Up	4.67092e-05	0.000103752
81617	CAB39L	3691	78	167	0.553019	1.23844	1.16312	Up	1.15472e-09	3.46075e-09
11344	TWF2	1659	2320	4964	36.5958	81.9009	1.1622	Up	3.79276e-242	2.31049e-240
2738	GLI4	1363	234	500	4.49272	10.041	1.16024	Up	6.58002e-26	3.63116e-25
26505	CNNM3	4916	633	1351	3.36962	7.52223	1.15857	Up	5.6213e-67	7.42262e-66
2178	FANCE	2565	1314	2804	13.4059	29.9222	1.15834	Up	6.07752e-137	1.85775e-135
5566	PRKACA	2689	174	371	1.69336	3.77647	1.15715	Up	1.49464e-19	6.65536e-19
117854	TRIM6	3430	53	113	0.404363	0.901753	1.15708	Up	6.33696e-07	1.62119e-06
79140	CCDC28B	895	182	388	5.32155	11.8662	1.15694	Up	2.26424e-20	1.03782e-19
55349	CHDH	3711	204	434	1.43856	3.20112	1.15395	Up	1.62796e-22	8.0042e-22
5585	PKN1	3097	4654	9897	39.3255	87.4713	1.15334	Up	0	0
146206	RLTPR	4512	40	85	0.231996	0.515647	1.15229	Up	1.70096e-05	3.92225e-05
221264	AKD1	6326	40	85	0.16547	0.367784	1.15229	Up	1.70096e-05	3.92278e-05
51278	IER5	2350	851	1808	9.47657	21.0588	1.15199	Up	3.23516e-88	5.72957e-87
200186	CRTC2	2696	113	240	1.09685	2.43666	1.15153	Up	4.3931e-13	1.5427e-12
113655	MFSD3	1468	721	1531	12.8528	28.5465	1.15123	Up	6.5837e-75	9.79233e-74
9497	SLC4A7	7757	1567	3327	5.28646	11.7398	1.15104	Up	1.69024e-160	6.19119e-159
58189	WFDC1	1396	2937	6232	55.0564	122.193	1.15017	Up	1.77509e-298	1.46607e-296
57332	CBX8	1561	615	1304	10.3101	22.8653	1.14911	Up	6.89766e-64	8.71286e-63
492311	C5orf53	2900	179	379	1.61527	3.57721	1.14706	Up	1.10255e-19	4.9299e-19
7482	WNT2B	2515	70	148	0.728366	1.61074	1.14499	Up	1.5448e-08	4.35909e-08
8635	RNASET2	1250	230	486	4.81512	10.6421	1.14414	Up	1.0516e-24	5.56374e-24
83886	PRSS27	1462	62	131	1.10977	2.4526	1.14405	Up	1.0575e-07	2.84568e-07
25790	CCDC19	1836	27	57	0.38484	0.849777	1.14282	Up	0.00048006	0.000976895
57326	PBXIP1	3213	1677	3539	13.6588	30.149	1.14228	Up	1.52921e-168	5.9301e-167
51754	TMEM8B	3747	64	135	0.446978	0.986173	1.14164	Up	7.10814e-08	1.92999e-07
80301	PLEKHO2	3738	396	835	2.77233	6.11435	1.1411	Up	4.27868e-41	3.49019e-40
345757	FAM174A	1260	302	636	6.27229	13.8162	1.1393	Up	1.26418e-31	8.24498e-31
9181	ARHGEF2	4194	2094	4406	13.0659	28.7554	1.13803	Up	4.29856e-208	2.14043e-206
388115	C15orf52	5344	116	244	0.568043	1.24976	1.13758	Up	4.75944e-13	1.66794e-12
28964	GIT1	3778	1161	2442	8.04192	17.6924	1.13752	Up	3.8585e-116	9.60655e-115
9567	GTPBP1	5074	1594	3351	8.22105	18.077	1.13676	Up	1.79803e-158	6.5303e-157
84733	CBX2	4265	2548	5355	15.634	34.3671	1.13634	Up	7.21658e-252	4.67825e-250
11284	PNKP	1721	633	1330	9.62526	21.1531	1.13597	Up	5.75492e-64	7.28547e-63
140730	RIMS4	5210	179	376	0.899094	1.97539	1.1356	Up	2.97748e-19	1.31087e-18
56953	NT5M	1633	174	365	2.78838	6.118	1.13363	Up	1.09646e-18	4.759e-18
143666	LOC143666	2078	94	197	1.18378	2.59492	1.13229	Up	9.69322e-11	3.07119e-10
83642	SELO	2327	634	1327	7.12988	15.6091	1.13044	Up	2.43294e-63	3.04188e-62
968	CD68	1872	291	609	4.06796	8.9046	1.13025	Up	5.5047e-30	3.43499e-29
57544	TXNDC16	4651	328	686	1.84551	4.03721	1.12934	Up	1.5824e-33	1.08433e-32
51084	CRYL1	1516	145	303	2.50299	5.47074	1.12809	Up	1.17386e-15	4.59672e-15
9456	HOMER1	4228	380	794	2.352	5.1403	1.12796	Up	1.80776e-38	1.38765e-37
30837	SOCS7	7978	827	1727	2.7127	5.92518	1.12713	Up	1.66583e-81	2.6972e-80
51741	WWOX	2488	81	169	0.85197	1.85926	1.12585	Up	2.44782e-09	7.21164e-09
60386	SLC25A19	1675	233	486	3.64025	7.9419	1.12545	Up	4.22702e-24	2.19782e-23
143879	KBTBD3	4231	47	98	0.2907	0.633995	1.12494	Up	5.8306e-06	1.39291e-05
83982	IFI27L2	469	181	377	10.0994	22.0025	1.1234	Up	5.4033e-19	2.36192e-18
399665	FAM102A	4161	488	1016	3.0691	6.68342	1.12277	Up	2.13718e-48	2.01618e-47
375513	GUSBP4	770	37	77	1.25748	2.73718	1.12216	Up	6.1853e-05	0.000135948
654364	NME1-NME2	1312	139	289	2.77249	6.0293	1.12081	Up	7.3204e-15	2.78409e-14
149345	SHISA4	1653	76	158	1.20318	2.6163	1.12068	Up	9.17658e-09	2.61737e-08
283232	TMEM80	1637	127	264	2.03023	4.41426	1.12053	Up	1.06627e-13	3.84175e-13
6494	SIPA1	3642	1146	2382	8.23444	17.9021	1.12039	Up	1.21429e-110	2.8266e-109
54814	QPCTL	2345	943	1960	10.5235	22.8779	1.12035	Up	2.25946e-91	4.17368e-90
5050	PAFAH1B3	1108	905	1881	21.3746	46.4678	1.12033	Up	9.17968e-88	1.6141e-86
64410	KLHL25	3683	90	187	0.639485	1.38977	1.11986	Up	4.13466e-10	1.26951e-09
91860	CALML4	4655	182	378	1.02315	2.22267	1.11927	Up	6.16392e-19	2.69235e-18
92305	TMEM129	2858	864	1793	7.91118	17.172	1.11809	Up	1.75895e-83	2.94513e-82
388650	FAM69A	2599	107	222	1.07738	2.33803	1.11777	Up	1.0438e-11	3.45365e-11
3660	IRF2	2302	176	365	2.00077	4.34001	1.11714	Up	2.7539e-18	1.17714e-17
3383	ICAM1	3249	314	651	2.52912	5.48447	1.11672	Up	2.33666e-31	1.51706e-30
147015	DHRS13	1939	605	1254	8.16521	17.702	1.11635	Up	8.63756e-59	9.84636e-58
10451	VAV3	4776	240	497	1.31503	2.84836	1.11503	Up	2.87798e-24	1.50551e-23
79642	ARSJ	4689	100	207	0.558097	1.20835	1.11445	Up	5.7511e-11	1.83879e-10
6652	SORD	2898	417	863	3.76554	8.15109	1.11414	Up	7.06762e-41	5.74608e-40
1646	AKR1C2	1663	7284	15072	114.622	248.074	1.11389	Up	0	0
22876	INPP5F	4955	385	796	2.03332	4.39716	1.11273	Up	9.21576e-38	6.9529e-37
255512	LOC255512	1024	30	62	0.766674	1.65728	1.11213	Up	0.000364528	0.000750596
8508	NIPSNAP1	2259	2507	5181	29.0421	62.777	1.11209	Up	1.75307e-235	1.014e-233
2194	FASN	8481	7305	15091	22.5405	48.705	1.11155	Up	0	0
51161	C3orf18	2712	335	692	3.23255	6.98424	1.11143	Up	5.4794e-33	3.69284e-32
283927	NUDT7	1103	46	95	1.09137	2.3575	1.11112	Up	9.97384e-06	2.34328e-05
728730	LOC728730	2517	62	128	0.644612	1.39197	1.11063	Up	2.88198e-07	7.54488e-07
254428	SLC41A1	4869	407	840	2.18748	4.72218	1.11018	Up	1.29346e-39	1.01835e-38
84872	ZC3H10	2121	205	423	2.52931	5.45887	1.10986	Up	9.6135e-21	4.46714e-20
10194	TSHZ1	4982	253	522	1.32894	2.86794	1.10973	Up	3.17074e-25	1.71075e-24
1000	CDH2	4380	317	654	1.89398	4.08702	1.10963	Up	3.444e-31	2.22674e-30
7923	HSD17B8	989	537	1107	14.2091	30.6376	1.10848	Up	1.55864e-51	1.56493e-50
4860	PNP	2438	1380	2843	14.8127	31.9188	1.10757	Up	2.7517e-129	7.8524e-128
400745	SH2D5	3834	84	173	0.573346	1.23509	1.10713	Up	2.61322e-09	7.68839e-09
401934	RNF223	1122	68	140	1.58601	3.41537	1.10664	Up	8.70712e-08	2.35447e-07
93	ACVR2B	11373	521	1070	1.19882	2.5752	1.10308	Up	1.72157e-49	1.65965e-48
256281	NUDT14	888	169	347	4.98039	10.696	1.10273	Up	3.95852e-17	1.63509e-16
51148	CERCAM	2714	564	1158	5.43825	11.6789	1.10269	Up	2.18604e-53	2.27324e-52
1181	CLCN2	3255	236	484	1.89736	4.07003	1.10104	Up	3.1531e-23	1.59785e-22
8991	SELENBP1	1721	1207	2474	18.3534	39.3479	1.10024	Up	1.42274e-111	3.37587e-110
286336	FAM78A	3957	202	414	1.3359	2.86376	1.1001	Up	4.54556e-20	2.06146e-19
90390	MED30	987	231	473	6.12469	13.1174	1.09877	Up	1.15198e-22	5.70644e-22
408	ARRB1	7539	804	1646	2.79082	5.97612	1.09852	Up	1.12197e-74	1.66301e-73
5129	CDK18	3212	328	671	2.67232	5.71808	1.09744	Up	2.02524e-31	1.31687e-30
22927	HABP4	2708	376	769	3.63353	7.77286	1.09707	Up	9.52638e-36	6.90231e-35
4772	NFATC1	4762	245	501	1.34638	2.87973	1.09685	Up	7.52534e-24	3.87523e-23
121227	LRIG3	4053	268	548	1.73041	3.7009	1.09677	Up	6.1944e-26	3.42276e-25
7133	TNFRSF1B	3682	492	1006	3.4968	7.47855	1.09672	Up	3.23926e-46	2.95524e-45
10867	TSPAN9	4351	202	413	1.21493	2.59815	1.09661	Up	6.26806e-20	2.82326e-19
5155	PDGFB	3393	427	873	3.29332	7.04261	1.09657	Up	2.52348e-40	2.02291e-39
90592	ZNF700	2884	232	474	2.10515	4.49869	1.09558	Up	1.30629e-22	6.45775e-22
80727	TTYH3	4838	730	1490	3.94863	8.42992	1.09417	Up	2.3856e-67	3.172e-66
117177	RAB3IP	9636	269	549	0.730542	1.55948	1.09402	Up	7.02034e-26	3.86546e-25
11174	ADAMTS6	7289	417	851	1.49712	3.19569	1.09393	Up	3.32594e-39	2.59122e-38
4646	MYO6	8662	369	753	1.1148	2.37947	1.09385	Up	7.02484e-35	4.96624e-34
51076	CUTC	1378	671	1369	12.7427	27.193	1.09356	Up	5.67684e-62	6.84849e-61
23130	ATG2A	6378	1127	2298	4.62412	9.86208	1.09271	Up	1.2096e-102	2.56541e-101
56475	RPRM	1496	277	564	4.84549	10.3193	1.09063	Up	2.03454e-26	1.14071e-25
26503	SLC17A5	3333	661	1342	5.18986	11.021	1.08648	Up	3.62894e-60	4.2554e-59
57719	ANO8	4162	282	572	1.77311	3.76181	1.08514	Up	1.45186e-26	8.18022e-26
26056	RAB11FIP5	4362	1396	2831	8.37509	17.7647	1.08484	Up	1.49454e-124	4.07536e-123
9679	FAM53B	5740	1004	2036	4.57732	9.70888	1.0848	Up	4.14444e-90	7.53411e-89
7006	TEC	3620	86	174	0.621698	1.31566	1.0815	Up	4.65484e-09	1.35351e-08
6891	TAP2	5679	1424	2881	6.56187	13.8859	1.08144	Up	4.40226e-126	1.21196e-124
11230	PRAF2	1263	93	188	1.92694	4.07434	1.08025	Up	1.16203e-09	3.48144e-09
8553	BHLHE40	3061	1117	2257	9.54947	20.1823	1.0796	Up	6.3694e-99	1.28881e-97
159013	CXorf38	4260	929	1877	5.70684	12.0603	1.0795	Up	1.42605e-82	2.35332e-81
83850	ESYT3	4449	211	426	1.24111	2.6209	1.07843	Up	5.32146e-20	2.40382e-19
6794	STK11	3286	55	111	0.438011	0.92461	1.07788	Up	3.13706e-06	7.63769e-06
90507	SCRN2	1849	927	1870	13.12	27.6827	1.07722	Up	5.39198e-82	8.8134e-81
23753	SDF2L1	876	665	1341	19.8658	41.9013	1.07671	Up	2.85408e-59	3.29726e-58
10825	NEU3	2748	443	893	4.21868	8.89483	1.07618	Up	5.06342e-40	4.03453e-39
1890	TYMP	1671	1054	2124	16.5065	34.7921	1.07573	Up	1.13269e-92	2.13127e-91
83463	MXD3	2662	875	1763	8.6018	18.1279	1.0755	Up	3.26338e-77	5.00104e-76
642819	ZNF487P	1491	85	171	1.49187	3.13922	1.07328	Up	7.82534e-09	2.24464e-08
28992	MACROD1	1277	630	1266	12.9104	27.136	1.07168	Up	1.2113e-55	1.3137e-54
8869	ST3GAL5	2397	106	213	1.15725	2.43229	1.07161	Up	1.22224e-10	3.84839e-10
57820	CCNB1IP1	1681	1246	2503	19.3972	40.7564	1.07118	Up	3.94224e-108	8.88763e-107
27295	PDLIM3	2853	344	691	3.15534	6.62948	1.0711	Up	4.04004e-31	2.60427e-30
284114	TMEM102	1996	232	466	3.0417	6.39041	1.07103	Up	1.65695e-21	7.86535e-21
9223	MAGI1	7235	237	476	0.857234	1.80082	1.0709	Up	6.2442e-22	3.00895e-21
23175	LPIN1	5363	1114	2236	5.43584	11.4121	1.06999	Up	1.25133e-96	2.45395e-95
8425	LTBP4	5163	902	1810	4.57187	9.59576	1.06961	Up	1.56386e-78	2.44232e-77
400673	VMAC	1708	188	377	2.88044	6.04166	1.06865	Up	1.23182e-17	5.17143e-17
10106	CTDSP2	5038	2230	4468	11.5834	24.2749	1.06741	Up	2.2307e-190	9.85121e-189
79751	SLC25A22	2968	965	1933	8.5085	17.8267	1.06706	Up	2.00582e-83	3.35194e-82
58492	ZNF77	2057	118	236	1.5012	3.14037	1.06482	Up	1.57112e-11	5.16462e-11
29969	MDFIC	5312	165	330	0.812859	1.70043	1.06482	Up	1.5268e-15	5.94894e-15
219833	C11orf45	3648	54	108	0.387372	0.810349	1.06482	Up	5.30392e-06	1.27115e-05
57026	PDXP	2072	790	1580	9.97762	20.8723	1.06482	Up	2.6838e-68	3.63031e-67
2077	ERF	2705	1306	2611	12.6347	26.4206	1.06427	Up	1.50428e-111	3.56441e-110
254359	ZDHHC24	1319	761	1520	15.0983	31.5429	1.06293	Up	1.37823e-65	1.79233e-64
7423	VEGFB	1172	570	1138	12.7273	26.5777	1.06229	Up	1.66463e-49	1.60565e-48
5097	PCDH1	4779	604	1205	3.30742	6.90165	1.06123	Up	3.10576e-52	3.17205e-51
84254	CAMKK1	3583	792	1579	5.78453	12.0625	1.06026	Up	8.6154e-68	1.15448e-66
2549	GAB1	7926	206	410	0.680147	1.4159	1.0578	Up	9.32982e-19	4.05457e-18
201161	CENPV	1181	1324	2635	29.3378	61.0708	1.05772	Up	1.90775e-111	4.48948e-110
100507436	MICA	2197	1136	2258	13.5312	28.1318	1.0559	Up	1.64237e-95	3.18446e-94
338692	ANKRD13D	2233	455	904	5.33227	11.0811	1.05528	Up	2.84842e-39	2.22726e-38
51085	MLXIPL	3288	148	294	1.17793	2.44748	1.05504	Up	8.03886e-14	2.91226e-13
79777	ACBD4	2057	221	439	2.81156	5.84162	1.055	Up	6.79322e-20	3.05579e-19
7008	TEF	4382	428	850	2.556	5.30945	1.05467	Up	5.3995e-37	4.01724e-36
10493	VAT1	2758	3874	7687	36.7583	76.2897	1.05342	Up	0	0
8416	ANXA9	1843	163	323	2.31447	4.79712	1.05148	Up	5.78148e-15	2.20613e-14
1468	SLC25A10	1960	2799	5546	37.3711	77.451	1.05136	Up	4.3376e-230	2.44314e-228
692158	SNORA57	149	53	105	9.30849	19.2888	1.05115	Up	8.94706e-06	2.10984e-05
25830	SULT4A1	2465	50	99	0.530814	1.09931	1.05032	Up	1.64146e-05	3.79166e-05
5164	PDK2	2712	530	1049	5.11418	10.5874	1.04977	Up	6.34398e-45	5.63512e-44
6666	SOX12	4645	237	469	1.33522	2.7637	1.04952	Up	5.55674e-21	2.60036e-20
133746	JMY	9145	1529	3025	4.37536	9.05409	1.04917	Up	5.42182e-126	1.49026e-124
11162	NUDT6	1195	43	85	0.941651	1.94695	1.04795	Up	6.80856e-05	0.000149151
114783	LMTK3	4972	171	338	0.900025	1.86075	1.04785	Up	1.64392e-15	6.39656e-15
79633	FAT4	16114	254	502	0.412496	0.852714	1.04768	Up	2.74482e-22	1.33958e-21
201176	ARHGAP27	3654	377	745	2.69999	5.58073	1.0475	Up	2.7525e-32	1.82146e-31
6461	SHB	6021	416	821	1.80807	3.73231	1.04562	Up	2.6017e-35	1.8584e-34
54899	PXK	2048	151	298	1.92946	3.98281	1.04559	Up	8.31814e-14	3.01027e-13
3732	CD82	1715	362	714	5.52375	11.3956	1.04476	Up	6.922e-31	4.43209e-30
92815	HIST3H2A	496	1061	2091	55.9788	115.392	1.04359	Up	6.17756e-87	1.07631e-85
1154	CISH	2285	68	134	0.778776	1.60517	1.04345	Up	6.02136e-07	1.54366e-06
7469	WHSC2	2466	766	1509	8.12878	16.7494	1.043	Up	3.41172e-63	4.25326e-62
4048	LTA4H	2060	2470	4860	31.3776	64.5761	1.04127	Up	9.49666e-199	4.37381e-197
93622	LOC93622	1688	542	1066	8.40265	17.2857	1.04066	Up	5.3102e-45	4.72174e-44
7357	UGCG	1637	150	295	2.39791	4.93261	1.04057	Up	1.38031e-13	4.9535e-13
56957	OTUD7B	6413	890	1750	3.63177	7.4693	1.0403	Up	1.08036e-72	1.55831e-71
11322	TMC6	2891	816	1604	7.38638	15.1866	1.03986	Up	9.80012e-67	1.29009e-65
100507588	LOC100507588	1256	116	228	2.4169	4.96876	1.03973	Up	8.1665e-11	2.59801e-10
10957	PNRC1	2133	596	1171	7.31215	15.0269	1.03918	Up	3.76226e-49	3.58867e-48
2542	SLC37A4	2621	1097	2155	10.9529	22.5052	1.03895	Up	6.71506e-89	1.20415e-87
84441	MAML2	5428	168	330	0.809952	1.66409	1.03883	Up	5.49814e-15	2.09988e-14
54438	GFOD1	3032	187	367	1.61399	3.31314	1.03756	Up	1.80972e-16	7.32201e-16
282969	C10orf125	768	399	783	13.5957	27.9064	1.03745	Up	2.41404e-33	1.64501e-32
3749	KCNC4	4445	158	310	0.930197	1.90894	1.03717	Up	3.90902e-14	1.43797e-13
2119	ETV5	4102	799	1567	5.09731	10.4563	1.03656	Up	6.58482e-65	8.46078e-64
199692	ZNF627	2864	231	453	2.11071	4.32941	1.03644	Up	6.15596e-20	2.77422e-19
23294	ANKS1A	6355	582	1141	2.39661	4.91443	1.03603	Up	1.046e-47	9.76055e-47
729440	CCDC61	1825	227	445	3.25501	6.67421	1.03594	Up	1.34426e-19	5.9935e-19
10712	FAM189B	3209	151	296	1.23139	2.52479	1.03587	Up	1.54476e-13	5.53786e-13
55103	RALGPS2	5834	741	1452	3.32385	6.81245	1.03532	Up	3.66978e-60	4.30035e-59
283011	FLJ37201	3662	48	94	0.343015	0.702607	1.03445	Up	3.38698e-05	7.61384e-05
254251	LCORL	5057	432	846	2.23553	4.5791	1.03445	Up	9.92674e-36	7.18935e-35
126272	EID2B	1865	262	513	3.67631	7.52907	1.03421	Up	2.68512e-22	1.31194e-21
694	BTG1	4704	800	1565	4.45054	9.10647	1.03291	Up	1.83281e-64	2.33921e-63
6097	RORC	3084	426	833	3.6148	7.39322	1.03229	Up	4.31708e-35	3.0684e-34
55716	LMBR1L	2358	492	962	5.46023	11.1669	1.0322	Up	2.9389e-40	2.35482e-39
9480	ONECUT2	16142	837	1636	1.35693	2.77414	1.0317	Up	3.53118e-67	4.68072e-66
346689	KLRG2	1544	218	426	3.69487	7.55206	1.03135	Up	1.05908e-18	4.59909e-18
9070	ASH2L	2662	479	936	4.70887	9.62434	1.03131	Up	3.66158e-39	2.85142e-38
93129	ORAI3	2205	629	1229	7.46503	15.2562	1.03118	Up	7.17842e-51	7.09949e-50
51341	ZBTB7A	4456	616	1203	3.61764	7.38964	1.03046	Up	8.91504e-50	8.66732e-49
211	ALAS1	2407	3065	5984	33.323	68.0485	1.03005	Up	5.87126e-240	3.50217e-238
54760	PCSK4	2674	103	201	1.00801	2.05749	1.02937	Up	1.45325e-09	4.33201e-09
100137047	JMJD7	1439	82	160	1.49122	3.04342	1.0292	Up	6.8813e-08	1.87106e-07
116349	C5orf55	1646	231	450	3.67258	7.48317	1.02685	Up	1.54088e-19	6.85773e-19
7991	TUSC3	3888	1882	3665	12.6673	25.8018	1.02637	Up	6.67134e-147	2.17884e-145
100128881	LOC100128881	1753	53	103	0.791195	1.60827	1.0234	Up	1.68561e-05	3.88946e-05
65078	RTN4R	1924	560	1088	7.6168	15.4784	1.023	Up	1.14276e-44	1.00985e-43
5730	PTGDS	837	192	373	6.00296	12.1979	1.02289	Up	2.31516e-16	9.31868e-16
639	PRDM1	5165	139	270	0.704262	1.43086	1.0227	Up	3.01784e-12	1.02175e-11
25801	GCA	3241	86	167	0.694399	1.41039	1.02226	Up	4.23214e-08	1.16401e-07
11179	ZNF277	2687	835	1621	8.13221	16.5127	1.02186	Up	1.44813e-65	1.8818e-64
51195	RAPGEFL1	3727	221	429	1.55175	3.15066	1.02175	Up	1.47112e-18	6.34986e-18
441307	FLJ44511	3506	166	322	1.23904	2.51389	1.0207	Up	2.77394e-14	1.02835e-13
64093	SMOC1	3716	6332	12281	44.5918	90.4609	1.02052	Up	0	0
89958	C9orf140	3865	4558	8830	30.8613	62.5337	1.01883	Up	0	0
1999	ELF3	3263	997	1931	7.99591	16.1983	1.01851	Up	2.41662e-77	3.71334e-76
55793	FAM63A	2851	234	453	2.14787	4.34915	1.01782	Up	2.13406e-19	9.44142e-19
252839	TMEM9	1557	792	1532	13.3115	26.9323	1.01667	Up	1.46333e-61	1.74938e-60
79154	DHRS11	1608	410	793	6.67248	13.4986	1.01652	Up	1.08691e-32	7.26821e-32
6875	TAF4B	4777	572	1106	3.1335	6.33728	1.01609	Up	6.8074e-45	6.04051e-44
11033	ADAP1	2338	282	545	3.15642	6.3805	1.01538	Up	6.19686e-23	3.10457e-22
7852	CXCR4	1912	1035	2000	14.1658	28.6316	1.01519	Up	1.27392e-79	2.00961e-78
6812	STXBP1	3976	622	1200	4.09387	8.2611	1.01287	Up	2.5692e-48	2.4171e-47
54584	GNB1L	1537	147	283	2.50284	5.03983	1.00981	Up	1.56121e-12	5.3501e-12
57459	GATAD2B	7480	413	795	1.4449	2.90917	1.00964	Up	2.01756e-32	1.33925e-31
10961	ERP29	1472	2780	5350	49.4227	99.483	1.00928	Up	9.97064e-208	4.922e-206
23607	CD2AP	5425	1493	2870	7.20194	14.4806	1.00766	Up	4.55336e-112	1.08642e-110
5698	PSMB9	1048	373	717	9.31402	18.7267	1.00762	Up	2.60256e-29	1.59562e-28
140883	ZNF280B	5733	77	148	0.351478	0.706615	1.00749	Up	3.45464e-07	9.00019e-07
79789	CLMN	12750	64	123	0.131359	0.264057	1.00734	Up	3.42228e-06	8.30973e-06
60686	C14orf93	2380	380	730	4.17827	8.39555	1.00672	Up	9.02172e-30	5.59308e-29
23507	LRRC8B	7823	163	313	0.54526	1.09515	1.00611	Up	1.23904e-13	4.45488e-13
9289	GPR56	4058	336	645	2.16679	4.35062	1.00566	Up	1.88514e-26	1.05867e-25
64493	NCRNA00235	561	37	71	1.72595	3.46416	1.00512	Up	0.000440306	0.000898766
126129	CPT1C	2918	160	307	1.43491	2.87976	1.00499	Up	2.23028e-13	7.95391e-13
5871	MAP4K2	2971	1225	2350	10.79	21.6505	1.0047	Up	1.13311e-91	2.11124e-90
4814	NINJ1	1297	742	1423	14.9711	30.0309	1.00427	Up	3.40326e-56	3.73099e-55
55225	RAVER2	4376	494	947	2.9542	5.92346	1.00368	Up	6.07368e-38	4.59849e-37
84722	PSRC1	1759	444	851	6.60552	13.2424	1.00342	Up	2.96932e-34	2.06685e-33
254863	C17orf61	490	994	1905	53.086	106.415	1.0033	Up	1.69138e-74	2.4941e-73
283237	TTC9C	1156	1112	2131	25.1731	50.4578	1.0032	Up	4.20572e-83	6.98068e-82
79754	ASB13	2817	541	1036	5.02574	10.0664	1.00215	Up	3.00432e-41	2.46354e-40
9487	PIGL	1163	129	247	2.90268	5.81327	1.00196	Up	5.36438e-11	1.7177e-10
51696	HECA	5621	639	1223	2.97493	5.95547	1.00136	Up	2.54424e-48	2.39493e-47
22934	RPIA	1834	162	310	2.31156	4.62664	1.0011	Up	2.0359e-13	7.26823e-13
9060	PAPSS2	3874	1136	2173	7.67376	15.3533	1.00055	Up	2.42396e-84	4.11474e-83
64748	LPPR2	2748	389	744	3.70444	7.4107	1.00035	Up	5.18686e-30	3.24254e-29
91574	C12orf65	1901	525	1004	7.22715	14.4562	1.00019	Up	6.645e-40	5.27272e-39
642569	TRIM53P	1744	143	0	2.14575	0.001	-11.0673	Down	2.19734e-42	1.84317e-41
29895	MYLPF	683	30	0	1.14945	0.001	-10.1667	Down	1.85422e-09	5.49012e-09
51260	CXorf26	1214	51	0	1.09936	0.001	-10.1025	Down	1.40968e-15	5.50135e-15
28234	SLCO1B3	2712	64	0	0.617561	0.001	-9.27044	Down	2.29692e-19	1.01515e-18
6000	RGS7	2440	47	0	0.504078	0.001	-8.9775	Down	2.06374e-14	7.68545e-14
79930	DOK3	2354	33	0	0.366857	0.001	-8.51907	Down	2.4775e-10	7.67141e-10
7275	TUB	6432	84	0	0.341761	0.001	-8.41685	Down	3.41576e-25	1.83833e-24
3294	HSD17B2	1451	15	0	0.270529	0.001	-8.07964	Down	4.35416e-05	9.708e-05
64150	DIO3OS	3454	28	0	0.212141	0.001	-7.72888	Down	7.09458e-09	2.04185e-08
84699	CREB3L3	2586	20	0	0.202391	0.001	-7.661	Down	1.52051e-06	3.77961e-06
2298	FOXD4	2208	17	0	0.201483	0.001	-7.65452	Down	1.13799e-05	2.65908e-05
4188	MDFI	1634	12	0	0.192185	0.001	-7.58635	Down	0.000325876	0.000674404
100507034	LOC100507034	4093	26	0	0.166235	0.001	-7.37708	Down	2.71452e-08	7.56288e-08
200350	FOXD4L1	2067	12	0	0.151925	0.001	-7.24722	Down	0.000325876	0.000674485
2554	GABRA1	4412	289	2	1.71416	0.0124079	-7.1101	Down	6.45026e-81	1.03754e-79
9568	GABBR2	5802	281	2	1.26741	0.00943529	-7.0696	Down	1.30785e-78	2.04436e-77
23209	MLC1	3960	20	0	0.132167	0.001	-7.04622	Down	1.52051e-06	3.78016e-06
3772	KCNJ15	2919	14	0	0.125512	0.001	-6.97168	Down	8.51702e-05	0.000185372
4640	MYO1A	3624	186	3	1.34312	0.0226588	-5.88937	Down	8.67436e-50	8.4381e-49
9056	SLC7A7	2531	118	2	1.22006	0.0216292	-5.81782	Down	7.46766e-32	4.89645e-31
9108	MTMR7	5302	56	1	0.2764	0.00516254	-5.74253	Down	1.4207e-15	5.54055e-15
3964	LGALS8	6281	383	10	1.59573	0.0435787	-5.19445	Down	4.55168e-96	8.8856e-95
124872	B4GALNT2	2021	1212	41	15.6937	0.555291	-4.8208	Down	2.1936e-289	1.76093e-287
59352	LGR6	3458	83	3	0.62812	0.0237465	-4.72525	Down	8.58204e-21	3.99217e-20
1382	CRABP2	1088	165	6	3.96867	0.150947	-4.71654	Down	3.98268e-40	3.18225e-39
132430	PABPC4L	4944	55	2	0.291121	0.0110727	-4.71654	Down	3.94458e-14	1.45074e-13
81553	FAM49A	4702	216	12	1.20216	0.0698557	-4.1051	Down	7.51934e-48	7.03183e-47
399940	LOC399940	1620	36	2	0.581537	0.0337923	-4.1051	Down	6.19114e-09	1.78752e-08
340554	ZC3H12B	7273	101	6	0.36341	0.0225809	-4.00843	Down	1.05544e-22	5.23876e-22
1490	CTGF	2358	1435	98	15.9257	1.13759	-3.8073	Down	1.99966e-292	1.62038e-290
79919	C2orf54	2525	28	2	0.290193	0.0216806	-3.74253	Down	8.4492e-07	2.14084e-06
6531	SLC6A3	3952	203	15	1.34421	0.103891	-3.69362	Down	1.01634e-41	8.40618e-41
2254	FGF9	4545	184	14	1.05943	0.0843135	-3.65138	Down	1.31315e-37	9.88547e-37
3491	CYR61	2295	2109	168	24.0482	2.00369	-3.5852	Down	0	0
100008588	RN18S1	1869	73049	5936	1022.81	86.9336	-3.55648	Down	0	0
340024	SLC6A19	5183	59	5	0.297893	0.0264053	-3.49589	Down	1.65463e-12	5.66121e-12
3034	HAL	3139	47	4	0.391829	0.0348796	-3.48977	Down	3.47862e-10	1.07115e-09
1261	CNGA3	3848	94	8	0.639267	0.056906	-3.48977	Down	3.52958e-19	1.54997e-18
81285	OR51E2	2785	1406	120	13.2114	1.17939	-3.48567	Down	1.61348e-266	1.13598e-264
2051	EPHB6	4044	23	2	0.148835	0.013537	-3.45874	Down	1.71466e-05	3.95014e-05
387885	CCDC42B	1514	22	2	0.380265	0.0361582	-3.39461	Down	3.10672e-05	7.00214e-05
83876	MRO	5265	74	7	0.367809	0.0363917	-3.33728	Down	7.8395e-15	2.97624e-14
27063	ANKRD1	1994	21	2	0.275603	0.0274541	-3.3275	Down	5.61184e-05	0.000123708
126859	AXDND1	3642	21	2	0.150893	0.0150312	-3.3275	Down	5.61184e-05	0.000123692
10769	PLK2	2795	3302	318	30.9161	3.11421	-3.31142	Down	0	0
54456	MOV10L1	3966	20	2	0.131967	0.0138032	-3.25711	Down	0.000101036	0.000218933
729447	GAGE2A	553	20	2	0.946443	0.0989938	-3.25711	Down	0.000101036	0.000218961
22943	DKK1	1815	2636	266	38.0065	4.01151	-3.24403	Down	0	0
80336	PABPC1L	2129	49	5	0.602296	0.0642832	-3.22796	Down	5.81652e-10	1.77135e-09
23109	DDN	3744	68	7	0.475294	0.0511759	-3.21529	Down	2.54758e-13	9.05355e-13
128229	C1orf182	764	19	2	0.650803	0.0716539	-3.18311	Down	0.000181259	0.000384283
9502	XAGE2	720	411	44	14.9382	1.67272	-3.15874	Down	1.82718e-72	2.6267e-71
58496	LY6G5B	774	28	3	0.946688	0.106092	-3.15757	Down	4.56856e-06	1.10075e-05
283120	H19	2322	28083	3078	316.498	36.2835	-3.12481	Down	0	0
55057	AIM1L	5245	206	23	1.02781	0.120029	-3.09812	Down	1.99677e-36	1.4678e-35
7051	TGM1	2777	202	23	1.90355	0.226702	-3.06983	Down	1.91714e-35	1.37399e-34
84981	C17orf91	2659	1707	197	16.7998	2.02792	-3.05037	Down	1.01462e-285	7.95896e-284
4261	CIITA	4654	372	43	2.09173	0.252898	-3.04807	Down	1.46361e-63	1.83528e-62
144193	AMDHD1	2143	483	56	5.89813	0.715268	-3.0437	Down	6.25392e-82	1.02126e-80
6869	TACR1	4795	60	7	0.327455	0.0399588	-3.03471	Down	2.45664e-11	7.98687e-11
149134	LOC149134	1123	34	4	0.792298	0.0974952	-3.02264	Down	6.69834e-07	1.70982e-06
152519	NIPAL1	2204	34	4	0.403698	0.0496766	-3.02264	Down	6.69834e-07	1.70956e-06
83706	FERMT3	2570	25	3	0.254564	0.0319515	-2.99407	Down	2.54912e-05	5.78562e-05
57727	NCOA5	3209	1464	176	11.9388	1.50123	-2.99145	Down	1.25611e-240	7.59816e-239
90139	TSPAN18	4242	149	18	0.91919	0.116146	-2.98442	Down	7.83398e-26	4.30518e-25
130013	ACMSD	1278	91	11	1.86337	0.235594	-2.98354	Down	2.69342e-16	1.08108e-15
80173	IFT74	2183	41	5	0.491496	0.062693	-2.9708	Down	5.60922e-08	1.5327e-07
3067	HDC	2646	49	6	0.484614	0.0620675	-2.96493	Down	2.71348e-09	7.97654e-09
9915	ARNT2	6576	145	18	0.577027	0.0749228	-2.94516	Down	7.28458e-25	3.87916e-24
727699	NCRNA00163	2155	32	4	0.388591	0.0508061	-2.93518	Down	2.07276e-06	5.10362e-06
114043	C21orf90	1045	24	3	0.601014	0.0785793	-2.93518	Down	4.49098e-05	9.99489e-05
7164	TPD52L1	1409	194	25	3.60313	0.48566	-2.89123	Down	3.35046e-32	2.2112e-31
6550	SLC9A3	2777	45	6	0.424059	0.0591396	-2.84207	Down	2.51916e-08	7.03457e-08
728643	LOC728643	542	420	57	20.2787	2.87858	-2.81653	Down	3.82368e-66	5.00663e-65
1734	DIO2	6703	3469	486	13.5433	1.98459	-2.77067	Down	0	0
57214	KIAA1199	7080	163	23	0.602482	0.0889196	-2.76034	Down	4.5567e-26	2.52678e-25
4053	LTBP2	8568	21	3	0.0641401	0.00958396	-2.74253	Down	0.000239826	0.000501885
1271	CNTFR	2070	69	10	0.872305	0.132231	-2.72177	Down	1.2013e-11	3.96409e-11
1842	ECM2	3307	102	15	0.807152	0.124154	-2.70071	Down	1.79298e-16	7.25596e-16
154664	ABCA13	17207	482	71	0.733046	0.112942	-2.69832	Down	2.4251e-72	3.48043e-71
29992	PILRA	1323	27	4	0.534064	0.0827567	-2.69007	Down	3.30488e-05	7.43414e-05
100130889	PSORS1C3	600	100	15	4.36152	0.684294	-2.67214	Down	5.23814e-16	2.07389e-15
162333	2013-03-10	3116	90	14	0.755848	0.12298	-2.61968	Down	2.94656e-14	1.09187e-13
84517	ARPM1	2017	141	22	1.82938	0.298552	-2.6153	Down	1.56955e-21	7.45873e-21
148545	NBPF4	2499	51	8	0.534064	0.0876247	-2.6076	Down	1.38856e-08	3.9279e-08
80036	TRPM3	6288	51	8	0.21225	0.0348241	-2.6076	Down	1.38856e-08	3.92854e-08
9982	FGFBP1	1219	2156	340	46.2844	7.63446	-2.59993	Down	1e-304	8.7203e-303
55553	SOX6	8979	336	53	0.979266	0.161566	-2.59957	Down	6.1949e-49	5.88944e-48
3931	LCAT	1354	133	21	2.57053	0.424525	-2.59814	Down	2.98934e-20	1.36652e-19
246	ALOX15	2707	31	5	0.299684	0.0505574	-2.56745	Down	1.35988e-05	3.1578e-05
284723	SLC25A34	3172	31	5	0.255751	0.0431459	-2.56745	Down	1.35988e-05	3.15823e-05
50617	ATP6V0A4	3152	483	78	4.01006	0.677347	-2.56565	Down	1.23496e-68	1.67843e-67
81704	DOCK8	7470	651	106	2.2806	0.388408	-2.55377	Down	1.91883e-91	3.55593e-90
374462	PTPRQ	8066	98	16	0.317949	0.0542956	-2.54989	Down	5.41538e-15	2.06919e-14
4626	MYH8	6038	104	17	0.450744	0.0770653	-2.54815	Down	8.1035e-16	3.18923e-15
653145	ANXA8	2070	146	24	1.84575	0.317354	-2.54004	Down	1.41198e-21	6.72295e-21
53919	SLCO1C1	3471	85	14	0.640846	0.110402	-2.53721	Down	4.10672e-13	1.44391e-12
1583	CYP11A1	2010	464	77	6.04104	1.04857	-2.52637	Down	6.97862e-65	8.96007e-64
1015	CDH17	3699	96	16	0.679167	0.118396	-2.52014	Down	1.53949e-14	5.76813e-14
401375	GTF2IRD2P1	3010	24	4	0.208658	0.0363745	-2.52014	Down	0.000166276	0.000353696
88	ACTN2	4528	24	4	0.138706	0.02418	-2.52014	Down	0.000166276	0.000353653
3172	HNF4A	3239	317	54	2.56117	0.456337	-2.48863	Down	4.22722e-44	3.68626e-43
3484	IGFBP1	1660	199	34	3.13714	0.560627	-2.48434	Down	3.3595e-28	1.98941e-27
11095	ADAMTS8	3679	1123	192	7.98803	1.42848	-2.48336	Down	1.44137e-151	4.93252e-150
64407	RGS18	2158	35	6	0.42443	0.0761032	-2.4795	Down	5.5372e-06	1.32521e-05
100506895	LOC100506895	2935	23	4	0.205073	0.037304	-2.45874	Down	0.00028231	0.000587285
83716	CRISPLD2	4607	1953	342	11.0936	2.03194	-2.4488	Down	5.71248e-258	3.84842e-256
8759	ADAM1	2840	74	13	0.681872	0.125293	-2.44419	Down	3.70634e-11	1.1975e-10
57020	C16orf62	3894	102	18	0.685478	0.126526	-2.43768	Down	7.65514e-15	2.90882e-14
10370	CITED2	1930	2131	378	28.8945	5.3609	-2.43025	Down	8.04048e-279	6.11183e-277
267002	PGBD2	2712	366	65	3.53168	0.656035	-2.42851	Down	2.6917e-49	2.57752e-48
9495	AKAP5	6487	226	41	0.911705	0.172999	-2.3978	Down	1.34274e-30	8.52436e-30
129530	LYG1	1015	22	4	0.567213	0.107869	-2.39461	Down	0.000476854	0.000970946
23418	CRB1	5024	252	46	1.31262	0.250617	-2.3889	Down	8.4116e-34	5.79867e-33
283416	C12orf61	1684	60	11	0.932392	0.178794	-2.38264	Down	4.7214e-09	1.37171e-08
120939	C12orf59	2800	60	11	0.560767	0.107532	-2.38264	Down	4.7214e-09	1.37194e-08
205860	TRIML2	1300	49	9	0.986376	0.189497	-2.37996	Down	1.31516e-07	3.52247e-07
55698	RADIL	3682	54	10	0.383795	0.0743394	-2.36814	Down	3.20784e-08	8.90266e-08
147381	CBLN2	2910	140	26	1.259	0.244559	-2.36402	Down	3.28996e-19	1.44622e-18
2786	GNG4	5123	86	16	0.439303	0.0854867	-2.36144	Down	2.61602e-12	8.87453e-12
84163	GTF2IRD2	3551	32	6	0.235824	0.0462491	-2.35022	Down	2.62056e-05	5.94148e-05
26999	CYFIP2	6791	1287	242	4.95946	0.975404	-2.34611	Down	2.673e-162	9.96084e-161
23308	ICOSLG	3239	344	65	2.77931	0.549295	-2.33907	Down	1.76204e-44	1.55232e-43
51421	AMOTL2	4984	11403	2157	59.873	11.8461	-2.33749	Down	0	0
285622	NBPF22P	2633	42	8	0.417434	0.0831653	-2.3275	Down	1.50249e-06	3.73752e-06
161394	SAMD15	2025	252	48	3.25661	0.648813	-2.3275	Down	8.12508e-33	5.44599e-32
55640	FLVCR2	3669	1509	289	10.7629	2.15602	-2.31963	Down	2.06762e-187	9.01514e-186
3866	KRT15	1861	78	15	1.09683	0.220622	-2.31369	Down	4.78042e-11	1.53415e-10
5174	PDZK1	2301	31	6	0.352561	0.0713736	-2.30441	Down	4.36446e-05	9.72844e-05
27094	KCNMB3	2141	98	19	1.19784	0.242907	-2.30196	Down	1.80842e-13	6.47091e-13
199800	C19orf76	2112	67	13	0.830177	0.168482	-2.30083	Down	1.29693e-09	3.87748e-09
1906	EDN1	2112	2493	490	30.89	6.35046	-2.28221	Down	2.46222e-302	2.09398e-300
9651	PLCH2	4837	962	193	5.20461	1.09215	-2.25261	Down	5.37522e-116	1.33634e-114
55063	ZCWPW1	2356	104	21	1.15517	0.243976	-2.2433	Down	8.11078e-14	2.93646e-13
57559	STAMBPL1	2010	1059	215	13.7876	2.92783	-2.23547	Down	2.49682e-126	6.90706e-125
64081	PBLD	2587	216	44	2.18498	0.465542	-2.23063	Down	5.38994e-27	3.08543e-26
728113	ANXA8L1	1954	337	69	4.51331	0.966557	-2.22326	Down	4.33486e-41	3.53434e-40
57404	CYP20A1	10943	693	144	1.65724	0.360188	-2.20196	Down	8.93906e-82	1.45558e-80
163154	PRR22	1407	173	36	3.21767	0.700344	-2.19988	Down	1.44031e-21	6.85215e-21
57393	TMEM27	1588	1166	243	19.2149	4.1885	-2.19772	Down	4.89562e-136	1.4859e-134
83473	KATNAL2	2850	162	34	1.48751	0.326541	-2.18756	Down	3.70128e-20	1.68703e-19
374286	CDRT1	2780	38	8	0.357708	0.0787677	-2.18311	Down	1.11019e-05	2.59731e-05
999	CDH1	4815	38	8	0.206527	0.0454775	-2.18311	Down	1.11019e-05	2.59695e-05
4023	LPL	3747	33110	7069	231.241	51.6389	-2.16287	Down	0	0
3625	INHBB	3218	2193	472	17.8337	4.01475	-2.15122	Down	1.77865e-247	1.13589e-245
2562	GABRB3	5783	115	25	0.520396	0.118329	-2.13681	Down	2.4745e-14	9.19521e-14
94025	MUC16	43816	550	120	0.328488	0.0749638	-2.13157	Down	1.02683e-62	1.2582e-61
768097	HAR1B	896	164	36	4.78989	1.09976	-2.1228	Down	1.08727e-19	4.86411e-19
79574	EPS8L3	2332	988	217	11.0871	2.54703	-2.12199	Down	1.23398e-110	2.86855e-109
4815	NINJ2	1073	182	40	4.43876	1.02038	-2.12104	Down	1.13748e-21	5.4295e-21
9122	SLC16A4	2629	36	8	0.358345	0.0832918	-2.1051	Down	2.9491e-05	6.66e-05
30811	HUNK	7385	220	49	0.779582	0.181614	-2.10183	Down	1.32128e-25	7.22183e-25
29034	CPS1-IT1	2306	157	35	1.78168	0.415443	-2.10052	Down	1.1146e-18	4.83528e-18
5596	MAPK4	4736	698	156	3.85685	0.901604	-2.09686	Down	1.59014e-77	2.44995e-76
28984	C13orf15	1126	316	71	7.34409	1.72593	-2.08921	Down	7.65716e-36	5.56675e-35
55672	NBPF1	4568	1974	444	11.3086	2.66048	-2.08767	Down	1.12575e-214	5.77291e-213
652	BMP4	1957	102	23	1.36395	0.321692	-2.08404	Down	1.64873e-12	5.64212e-12
1427	CRYGS	843	31	7	0.962329	0.227286	-2.08202	Down	0.000123366	0.00026531
11191	PTENP1	3932	35	8	0.23294	0.0556903	-2.06446	Down	4.77604e-05	0.000106032
4973	OLR1	2533	1153	268	11.912	2.89603	-2.04027	Down	1.49685e-122	3.95606e-121
170067	FAM48B2	2454	51	12	0.543858	0.133847	-2.02264	Down	1.1177e-06	2.80552e-06
386724	AMIGO3	3008	484	114	4.21073	1.03736	-2.02115	Down	7.66774e-52	7.78511e-51
5271	SERPINB8	3407	203	48	1.55924	0.385631	-2.01555	Down	1.41565e-22	6.98632e-22
6518	SLC2A5	2454	259	62	2.76194	0.691545	-1.99779	Down	4.4445e-28	2.62198e-27
2262	GPC5	2904	238	57	2.14472	0.537256	-1.99711	Down	6.48028e-26	3.57727e-25
644168	DRGX	807	75	18	2.43208	0.610523	-1.99407	Down	4.29826e-09	1.25237e-08
114897	C1QTNF1	2923	410	99	3.67066	0.927063	-1.9853	Down	3.48772e-43	2.98682e-42
1087	CEACAM7	2289	2684	651	30.685	7.78463	-1.97883	Down	1.09165e-271	8.08336e-270
10200	MPHOSPH6	1101	600	146	14.2611	3.62968	-1.97417	Down	5.6602e-62	6.83321e-61
55915	LANCL2	4353	1128	275	6.78125	1.72921	-1.97144	Down	9.65082e-115	2.37184e-113
3696	ITGB8	8787	1462	359	4.35408	1.1183	-1.96107	Down	3.83142e-147	1.25851e-145
6431	SRSF6	4023	9872	2432	64.2162	16.5469	-1.95638	Down	0	0
11309	SLCO2B1	4362	142	35	0.851907	0.219627	-1.95564	Down	1.18099e-15	4.62253e-15
57061	HYMAI	5005	81	20	0.423517	0.109378	-1.9531	Down	1.70907e-09	5.07172e-09
10344	CCL26	562	85	21	3.95797	1.02279	-1.95225	Down	6.80698e-10	2.06676e-09
3125	HLA-DRB3	1158	32	8	0.723154	0.189097	-1.93518	Down	0.000197265	0.000416215
84665	MYPN	5770	60	15	0.272123	0.0711571	-1.93518	Down	2.75178e-07	7.21612e-07
780776	FAM18A	3339	7455	1877	58.428	15.3869	-1.92496	Down	0	0
3486	IGFBP3	2638	4100	1041	40.6723	10.8014	-1.91283	Down	0	0
165186	FAM179A	3564	3560	906	26.1398	6.95815	-1.90947	Down	0	0
3122	HLA-DRA	1312	3124	799	62.3113	16.6692	-1.9023	Down	8.1076e-300	6.76119e-298
5166	PDK4	3710	54324	14008	383.184	103.349	-1.89052	Down	0	0
285489	DOK7	2583	859	224	8.70279	2.3737	-1.87434	Down	3.4041e-82	5.58539e-81
316	AOX1	4949	291	76	1.53874	0.420339	-1.87213	Down	6.82658e-29	4.12645e-28
10748	KLRAP1	2208	38	10	0.450375	0.123966	-1.86118	Down	7.3901e-05	0.000161376
5243	ABCB1	4718	243	64	1.34784	0.3713	-1.85999	Down	3.51938e-24	1.83433e-23
51332	SPTBN5	11739	110	29	0.245217	0.0676192	-1.85856	Down	1.02941e-11	3.40737e-11
56901	NDUFA4L2	1275	155	41	3.18135	0.880191	-1.85375	Down	6.88386e-16	2.7142e-15
9693	RAPGEF2	6824	4618	1234	17.7094	4.9497	-1.8391	Down	0	0
7434	VIPR2	3961	520	139	3.43549	0.960535	-1.8386	Down	3.50862e-49	3.34859e-48
60676	PAPPA2	6940	4825	1294	18.194	5.10361	-1.83387	Down	0	0
3398	ID2	1402	262	71	4.89038	1.38616	-1.81885	Down	3.2081e-25	1.72982e-24
2920	CXCL2	1234	59	16	1.2512	0.354902	-1.81782	Down	1.03088e-06	2.59669e-06
84962	JUB	4236	4016	1095	24.81	7.07557	-1.81001	Down	0	0
494513	DFNB59	1534	44	12	0.750614	0.214121	-1.80965	Down	2.75674e-05	6.23871e-05
9510	ADAMTS1	4670	3346	913	18.7499	5.35127	-1.80893	Down	7.33562e-300	6.14725e-298
283298	OLFML1	2921	51	14	0.456907	0.13119	-1.80025	Down	6.61834e-06	1.57409e-05
55083	KIF26B	7287	793	218	2.84783	0.818862	-1.79817	Down	6.30826e-72	9.01577e-71
83935	TMEM133	1866	1753	482	24.5844	7.07031	-1.7979	Down	9.65534e-157	3.47006e-155
63939	C20orf177	5119	1658	456	8.47596	2.43828	-1.79752	Down	2.6149e-148	8.7566e-147
10893	MMP24	4344	1474	406	8.87968	2.55823	-1.79536	Down	7.57556e-132	2.21327e-130
117166	WFIKKN1	1948	98	27	1.31652	0.379383	-1.795	Down	3.70896e-10	1.14064e-09
3679	ITGA7	4150	47	13	0.296373	0.0857429	-1.78933	Down	1.68263e-05	3.88364e-05
23452	ANGPTL2	3572	36	10	0.263743	0.0766287	-1.78317	Down	0.000181186	0.000384224
51294	PCDH12	5210	36	10	0.180823	0.052537	-1.78317	Down	0.000181186	0.000384177
6430	SRSF5	1651	7521	2092	119.211	34.6831	-1.78122	Down	0	0
1601	DAB2	4597	4212	1178	23.9775	7.01413	-1.77334	Down	0	0
55301	OLAH	1834	293	82	4.18079	1.22382	-1.77238	Down	4.26376e-27	2.44646e-26
2521	FUS	5119	933	263	4.76965	1.40629	-1.76199	Down	5.07794e-82	8.31591e-81
8076	MFAP5	2900	851	241	7.67929	2.27469	-1.7553	Down	1.39181e-74	2.05588e-73
55602	CDKN2AIP	2391	1765	503	19.3177	5.75826	-1.74622	Down	1.28838e-151	4.41777e-150
29950	SERTAD1	1213	802	229	17.3023	5.16747	-1.74343	Down	9.60206e-70	1.32813e-68
80763	C12orf39	638	63	18	2.5841	0.772245	-1.74253	Down	9.28042e-07	2.34384e-06
3371	TNC	7616	49	14	0.168368	0.0503158	-1.74253	Down	1.58711e-05	3.67058e-05
5950	RBP4	941	481	138	13.3766	4.01414	-1.73655	Down	2.75734e-42	2.30727e-41
677767	SCARNA7	330	6336	1822	502.448	151.125	-1.73323	Down	0	0
80323	CCDC68	4136	2900	836	18.3488	5.53259	-1.72966	Down	1.39253e-244	8.69901e-243
2861	GPR37	3058	1460	422	12.4941	3.77727	-1.72583	Down	9.97412e-124	2.67727e-122
9935	MAFB	3378	372	108	2.88186	0.875119	-1.71945	Down	1.22271e-32	8.16044e-32
57604	KIAA1456	9603	89	26	0.242534	0.0741087	-1.71047	Down	7.88658e-09	2.26145e-08
80022	MYO15B	9424	3298	968	9.15809	2.81153	-1.70369	Down	4.64426e-272	3.45384e-270
402483	FLJ45340	10263	514	151	1.31062	0.402722	-1.7024	Down	7.01604e-44	6.09038e-43
140885	SIRPA	4201	51	15	0.317693	0.0977331	-1.70071	Down	1.48295e-05	3.4343e-05
643650	LOC643650	2877	1127	332	10.2512	3.15865	-1.69841	Down	7.79474e-94	1.48454e-92
220963	SLC16A9	4001	733	217	4.7943	1.48455	-1.6913	Down	2.67392e-61	3.18553e-60
24	ABCA4	7326	337	100	1.2038	0.373625	-1.68793	Down	5.39202e-29	3.27428e-28
6542	SLC7A2	7584	16628	4941	57.3761	17.8328	-1.68592	Down	0	0
84695	LOXL3	3121	37	11	0.31024	0.0964721	-1.6852	Down	0.000261422	0.000545087
79831	JMJD5	2531	67	20	0.692743	0.216292	-1.67934	Down	8.1073e-07	2.05755e-06
127707	KLHDC7A	5070	458	137	2.364	0.739632	-1.67635	Down	1.81049e-38	1.38912e-37
29104	N6AMT1	4883	441	132	2.36342	0.739929	-1.67542	Down	4.4971e-37	3.35311e-36
64859	OBFC2A	3866	2078	622	14.0661	4.40384	-1.67539	Down	3.5717e-168	1.38194e-166
23040	MYT1L	7152	277	83	1.01354	0.317653	-1.67388	Down	7.63028e-24	3.9281e-23
26027	ACOT11	3181	213	64	1.75229	0.550705	-1.66989	Down	1.26597e-18	5.47809e-18
170690	ADAMTS16	4974	326	98	1.71515	0.539291	-1.6692	Down	1.1026e-27	6.43178e-27
647087	PL-5283	2515	1187	357	12.351	3.88538	-1.6685	Down	2.53012e-96	4.94482e-95
55796	MBNL3	11539	5984	1805	13.571	4.28166	-1.66429	Down	0	0
25854	FAM149A	2721	53	16	0.509726	0.160951	-1.6631	Down	1.37445e-05	3.18991e-05
3872	KRT17	1574	13949	4213	231.915	73.2639	-1.66242	Down	0	0
2353	FOS	2158	2014	610	24.4229	7.73716	-1.65836	Down	9.94256e-161	3.65746e-159
79183	TTPAL	6215	1290	391	5.43173	1.72202	-1.65731	Down	1.53068e-103	3.29932e-102
7128	TNFAIP3	4446	1515	460	8.91729	2.83199	-1.65479	Down	5.14202e-121	1.34044e-119
79896	THNSL1	3787	586	178	4.04941	1.28655	-1.6542	Down	7.13002e-48	6.67138e-47
9839	ZEB2	9243	496	151	1.40429	0.447164	-1.65097	Down	1.14293e-40	9.26151e-40
4613	MYCN	2613	861	263	8.6229	2.75499	-1.64613	Down	4.66746e-69	6.37379e-68
162968	ZNF497	3578	111	34	0.811843	0.260101	-1.64213	Down	3.63864e-10	1.11942e-09
389812	LCN15	762	1244	382	42.7223	13.7218	-1.63852	Down	2.48864e-98	4.98861e-97
93429	DKFZp434J0226	1635	39	12	0.624218	0.200894	-1.63562	Down	0.000240216	0.000502578
79628	SH3TC2	26588	493	152	0.485234	0.156481	-1.63269	Down	8.05266e-40	6.37202e-39
1655	DDX5	3769	12939	3994	89.8388	29.0058	-1.631	Down	0	0
85409	NKD2	1798	4753	1472	69.178	22.4089	-1.62624	Down	0	0
24146	CLDN15	2145	184	57	2.24481	0.727362	-1.62585	Down	9.82014e-16	3.85424e-15
79683	ZDHHC14	2821	681	212	6.31733	2.05701	-1.61877	Down	1.01321e-53	1.06069e-52
57636	ARHGAP23	5913	1756	548	7.77152	2.53674	-1.61522	Down	2.968e-135	8.92947e-134
22809	ATF5	2293	157	49	1.79178	0.584918	-1.61509	Down	1.61147e-13	5.77338e-13
80314	EPC1	2913	1162	363	10.4389	3.4109	-1.61375	Down	5.09622e-90	9.25454e-89
284739	NCRNA00176	5264	48	15	0.238624	0.0779971	-1.61325	Down	5.24002e-05	0.000115824
100507062	LOC100507062	2555	64	20	0.655509	0.214261	-1.61325	Down	2.82268e-06	6.89378e-06
7448	VTN	1678	540	169	8.42154	2.75675	-1.61111	Down	1.14473e-42	9.67302e-42
84967	LSM10	869	313	98	9.42571	3.08681	-1.61049	Down	2.15818e-25	1.16957e-24
79767	ELMO3	2548	83	26	0.852449	0.279304	-1.60978	Down	9.53926e-08	2.57099e-07
147804	LOC147804	2939	353	111	3.14315	1.03378	-1.60429	Down	2.73892e-28	1.62248e-27
1021	CDK6	11733	20929	6647	46.6798	15.5067	-1.58991	Down	0	0
29948	OSGIN1	2409	837	266	9.09239	3.02237	-1.58898	Down	6.12728e-64	7.74544e-63
55016	2013-03-01	5502	44	14	0.209277	0.0696483	-1.58725	Down	0.000131493	0.000281837
7123	CLEC3B	886	132	42	3.89879	1.29753	-1.58725	Down	2.45368e-11	7.97876e-11
155060	LOC155060	3154	408	130	3.38523	1.1282	-1.58524	Down	6.38706e-32	4.19432e-31
2752	GLUL	4737	20437	6533	112.902	37.7496	-1.58054	Down	0	0
858	CAV2	3121	3601	1161	30.1939	10.1822	-1.56821	Down	7.96986e-264	5.56562e-262
390	RND3	2683	1833	591	17.8785	6.02934	-1.56815	Down	2.90012e-135	8.74055e-134
55929	DMAP1	1784	2093	676	30.7018	10.3718	-1.56565	Down	8.02574e-154	2.81951e-152
100288842	LOC100288842	583	145	47	6.50862	2.20664	-1.5605	Down	4.72034e-12	1.58504e-11
79890	RIN3	3869	43	14	0.290843	0.099045	-1.55409	Down	0.000198006	0.000417675
6217	RPS16	603	19759	6435	857.506	292.102	-1.55368	Down	0	0
347404	LANCL3	3342	113	37	0.884834	0.303039	-1.5459	Down	1.40078e-09	4.18213e-09
9275	BCL7B	1729	1817	600	27.5011	9.49859	-1.5337	Down	7.10096e-130	2.03652e-128
133	ADM	1449	4761	1574	85.9843	29.733	-1.53201	Down	0	0
3081	HGD	2012	583	193	7.58281	2.62562	-1.53007	Down	9.83664e-43	8.32842e-42
51330	TNFRSF12A	1048	7038	2331	175.743	60.8813	-1.52939	Down	0	0
55520	ELAC1	2233	163	54	1.91024	0.661924	-1.52902	Down	5.02032e-13	1.7565e-12
6345	SRL	4219	163	54	1.01104	0.350338	-1.52902	Down	5.02032e-13	1.75686e-12
400236	LOC400236	1086	51	17	1.22894	0.428472	-1.52014	Down	6.44926e-05	0.000141497
342897	NCCRP1	1973	42	14	0.557073	0.194224	-1.52014	Down	0.000296704	0.00061611
26224	FBXL3	3572	4669	1557	34.206	11.9311	-1.51952	Down	0	0
257415	FAM133B	2468	473	158	5.0154	1.75233	-1.51709	Down	1.44164e-34	1.01168e-33
172	AFG3L1P	3186	365	122	2.99803	1.04813	-1.51619	Down	5.11174e-27	2.92813e-26
1907	EDN2	1258	589	197	12.2525	4.28636	-1.51525	Down	1.44394e-42	1.21655e-41
4923	NTSR1	4158	483	162	3.03985	1.06643	-1.51121	Down	4.51236e-35	3.20587e-34
7425	VGF	2586	131	44	1.32566	0.465722	-1.50917	Down	1.45667e-10	4.56896e-10
64770	CCDC14	4187	8730	2933	54.5633	19.174	-1.50878	Down	0	0
1102	RCBTB2	3204	196	66	1.60086	0.563838	-1.50549	Down	4.62526e-15	1.77321e-14
6262	RYR2	16365	1535	518	2.45461	0.866397	-1.50239	Down	8.90156e-107	1.97316e-105
85463	ZC3H12C	8807	1597	540	4.74533	1.6783	-1.49951	Down	1.05234e-110	2.45627e-109
79674	VEPH1	4313	292	99	1.77171	0.628288	-1.49565	Down	1.61417e-21	7.66653e-21
284593	FAM41C	1779	47	16	0.691372	0.246177	-1.48977	Down	0.000159355	0.000339353
155370	SBDSP1	1734	3043	1040	45.9243	16.4168	-1.48409	Down	5.02766e-206	2.4537e-204
79098	C1orf116	5502	260	89	1.23664	0.442764	-1.48181	Down	4.40028e-19	1.92641e-18
9057	SLC7A6	6362	2667	915	10.9703	3.93668	-1.47855	Down	7.95292e-180	3.30807e-178
339929	LPP-AS2	2897	102	35	0.921385	0.330691	-1.47832	Down	2.63702e-08	7.34935e-08
775	CACNA1C	13729	160	55	0.30498	0.109655	-1.47575	Down	3.11526e-12	1.05369e-11
100128553	CTAGE4	2626	58	20	0.577993	0.208467	-1.47123	Down	3.11834e-05	7.02557e-05
250	ALPP	2883	5692	1963	51.6666	18.6371	-1.47105	Down	0	0
6557	SLC12A1	4717	55	19	0.305131	0.110253	-1.46861	Down	5.16168e-05	0.000114254
3189	HNRNPH3	2427	628	217	6.77142	2.44733	-1.46825	Down	2.7482e-43	2.35939e-42
51657	STYXL1	1429	871	301	15.9505	5.7655	-1.46809	Down	2.3046e-59	2.66604e-58
9662	CEP135	5687	532	184	2.44804	0.8856	-1.4669	Down	7.07926e-37	5.2488e-36
64850	AGXT2L1	2155	78	27	0.94719	0.342941	-1.46569	Down	1.38543e-06	3.45583e-06
9037	SEMA5A	11825	456	158	1.00914	0.365729	-1.46429	Down	9.2292e-32	6.03764e-31
115701	ALPK2	7303	2816	977	10.0907	3.66181	-1.46239	Down	1.03407e-186	4.49728e-185
445328	ARHGEF35	2474	513	178	5.42634	1.96935	-1.46226	Down	1.8543e-35	1.33117e-34
6427	SRSF2	3003	15444	5360	134.584	48.8554	-1.46192	Down	0	0
56134	PCDHAC2	6036	253	88	1.09688	0.399058	-1.45874	Down	3.24222e-18	1.38209e-17
221687	RNF182	3505	14162	4930	105.737	38.5001	-1.45754	Down	0	0
3399	ID3	1288	6509	2266	132.248	48.1556	-1.45747	Down	0	0
55076	TMEM45A	1564	764	266	12.7834	4.6553	-1.45732	Down	9.84736e-52	9.95105e-51
55179	FAIM	1538	956	333	16.2664	5.9264	-1.45667	Down	2.97394e-64	3.78159e-63
125476	INO80C	1095	620	216	14.8172	5.39936	-1.45641	Down	2.8937e-42	2.41902e-41
5997	RGS2	1375	3166	1103	60.2557	21.9571	-1.45641	Down	2.12658e-208	1.06509e-206
6426	SRSF1	5668	14516	5059	67.0204	24.4308	-1.4559	Down	0	0
177	AGER	1691	43	15	0.665448	0.242801	-1.45455	Down	0.00039311	0.000805972
11096	ADAMTS5	9663	318	111	0.861201	0.314423	-1.45364	Down	2.13096e-22	1.04474e-21
116412	ZNF837	2050	97	34	1.23825	0.453971	-1.44763	Down	9.2766e-08	2.50373e-07
84919	PPP1R15B	5284	14048	4925	69.5731	25.5121	-1.44735	Down	0	0
1654	DDX3X	5433	24266	8518	116.882	42.9142	-1.44553	Down	0	0
57143	ADCK1	2249	242	85	2.81589	1.0345	-1.44465	Down	2.93754e-17	1.21953e-16
56603	CYP26B1	4534	709	250	4.09218	1.50925	-1.43904	Down	2.9021e-47	2.69196e-46
55277	FGGY	2102	207	73	2.57708	0.95059	-1.43884	Down	6.81772e-15	2.59693e-14
857	CAV1	3212	2246	793	18.2988	6.75773	-1.43714	Down	1.58304e-145	5.12147e-144
26122	EPC2	3641	1584	560	11.3848	4.20989	-1.43525	Down	5.3631e-103	1.14451e-101
642846	LOC642846	3514	324	115	2.41286	0.895775	-1.42954	Down	2.8815e-22	1.40549e-21
143872	ARHGAP42	4752	4807	1710	26.472	9.84969	-1.42632	Down	1e-305	8.7648e-304
127002	ATXN7L2	2413	250	89	2.71127	1.00957	-1.42523	Down	1.87465e-17	7.82234e-17
4257	MGST1	987	1246	444	33.0362	12.3131	-1.42385	Down	1.82352e-80	2.91951e-79
56667	MUC13	2899	8979	3200	81.053	30.2138	-1.42366	Down	0	0
3123	HLA-DRB1	1229	1574	561	33.5152	12.4944	-1.42354	Down	3.96134e-101	8.24871e-100
126626	GABPB2	1953	659	235	8.83024	3.29358	-1.4228	Down	2.46496e-43	2.11728e-42
8522	GAS7	8211	112	40	0.356953	0.133342	-1.4206	Down	1.49685e-08	4.22727e-08
6581	SLC22A3	5624	1105	395	5.1417	1.92245	-1.4193	Down	3.14144e-71	4.46745e-70
375061	FAM89A	1516	415	149	7.16372	2.69023	-1.41298	Down	1.27175e-27	7.40336e-27
842	CASP9	2165	2290	826	27.6801	10.443	-1.40631	Down	1.23485e-143	3.94302e-142
1594	CYP27B1	2503	108	39	1.12915	0.426488	-1.40466	Down	3.55028e-08	9.81972e-08
251	ALPPL2	2499	83	30	0.869163	0.328593	-1.40333	Down	1.42368e-06	3.54713e-06
267004	PGBD3	2298	907	328	10.3287	3.90685	-1.40258	Down	8.96674e-58	1.00614e-56
5920	RARRES3	779	94	34	3.15777	1.19466	-1.4023	Down	2.86536e-07	7.50366e-07
128061	C1orf131	1486	815	295	14.3525	5.43383	-1.40126	Down	5.10496e-52	5.19539e-51
79147	FKRP	3474	345	125	2.59884	0.98488	-1.39985	Down	6.3399e-23	3.17438e-22
23650	TRIM29	3037	12640	4584	108.916	41.3145	-1.3985	Down	0	0
55051	C14orf102	3824	843	306	5.76898	2.19032	-1.39718	Down	1.61995e-53	1.69071e-52
27115	PDE7B	5387	1076	391	5.22703	1.9867	-1.39562	Down	1.03813e-67	1.38894e-66
119032	C10orf32	2450	388	141	4.14434	1.57527	-1.39554	Down	1.78085e-25	9.69062e-25
4157	MC1R	3115	489	178	4.10809	1.5641	-1.39313	Down	1.29514e-31	8.44051e-31
112464	PRKCDBP	1039	4194	1527	105.634	40.2278	-1.3928	Down	1.26354e-257	8.47903e-256
306	ANXA3	1634	1918	699	30.7175	11.7092	-1.39142	Down	1.02052e-118	2.59725e-117
10165	SLC25A13	3207	4966	1810	40.5226	15.4484	-1.39127	Down	2e-304	1.73525e-302
22890	ZBTB1	4119	4122	1510	26.1882	10.0343	-1.38397	Down	7.9808e-251	5.13491e-249
6926	TBX3	4814	4902	1796	26.6475	10.2118	-1.38376	Down	8.02172e-298	6.59355e-296
728609	SDHAP3	1153	379	139	8.602	3.29981	-1.38229	Down	1.38022e-24	7.27771e-24
345462	ZNF879	2605	128	47	1.28585	0.493848	-1.38059	Down	3.08702e-09	9.05136e-09
4739	NEDD9	4745	1829	672	10.0871	3.87647	-1.3797	Down	7.08526e-112	1.68584e-110
1536	CYBB	4353	152	56	0.913786	0.352129	-1.37575	Down	1.15201e-10	3.63327e-10
79895	ATP8B4	5679	84	31	0.387077	0.149415	-1.3733	Down	1.82274e-06	4.5035e-06
653857	ACTR3C	1298	92	34	1.85482	0.71698	-1.37128	Down	5.99904e-07	1.53817e-06
7474	WNT5A	5855	4638	1718	20.7297	8.03155	-1.36795	Down	4.81224e-277	3.64183e-275
3885	KRT34	1713	89	33	1.35963	0.527302	-1.36652	Down	9.81484e-07	2.47591e-06
1122	CHML	7082	10886	4038	40.2255	15.6068	-1.36594	Down	0	0
55930	MYO5C	6975	7017	2604	26.3267	10.2188	-1.3653	Down	0	0
54482	CCDC76	3157	721	268	5.97655	2.32361	-1.36294	Down	2.2114e-44	1.9442e-43
100131434	LOC100131434	2347	78	29	0.869703	0.338211	-1.3626	Down	4.89708e-06	1.17693e-05
648987	LOC648987	2783	465	173	4.3725	1.70152	-1.36164	Down	3.61856e-29	2.20829e-28
9263	STK17A	3949	7463	2779	49.4556	19.2621	-1.36037	Down	0	0
7529	YWHAB	3110	9706	3619	81.6713	31.8516	-1.35846	Down	0	0
7098	TLR3	3057	278	104	2.37979	0.931196	-1.35368	Down	6.52032e-18	2.75418e-17
136306	SVOPL	1804	187	70	2.71266	1.0621	-1.35279	Down	1.63596e-12	5.60066e-12
100133941	CD24	2194	4319	1619	51.5153	20.1982	-1.35077	Down	3.0919e-253	2.02732e-251
94234	FOXQ1	2338	1725	648	19.3079	7.58636	-1.34771	Down	5.64866e-102	1.18774e-100
5507	PPP1R3C	2646	487	183	4.81647	1.89306	-1.34726	Down	5.23056e-30	3.26867e-29
244	ANXA8L2	2053	972	366	12.3899	4.87972	-1.34429	Down	4.93562e-58	5.54539e-57
79798	ARMC5	4707	887	334	4.93139	1.94225	-1.34426	Down	4.13964e-53	4.2892e-52
57210	SLC45A4	3376	1874	706	14.5264	5.72407	-1.34356	Down	4.1636e-110	9.60087e-109
23705	CADM1	4324	2155	812	13.0422	5.14012	-1.34331	Down	2.69744e-126	7.43809e-125
9836	LCMT2	2860	2638	995	24.1378	9.5227	-1.34185	Down	6.53132e-154	2.29921e-152
124944	C17orf49	913	53	20	1.51913	0.599601	-1.34117	Down	0.000207424	0.000436309
160857	CCDC122	2024	127	48	1.64204	0.649133	-1.3389	Down	8.06882e-09	2.31216e-08
114805	GALNT13	5674	381	144	1.75722	0.694666	-1.3389	Down	1.30623e-23	6.68448e-23
7627	ZNF75A	2141	304	115	3.71575	1.47023	-1.33762	Down	4.01458e-19	1.7598e-18
7450	VWF	8833	74	28	0.219237	0.0867667	-1.33728	Down	1.15667e-05	2.70162e-05
5791	PTPRE	5392	137	52	0.664906	0.263971	-1.33277	Down	2.36612e-09	6.97334e-09
2354	FOSB	3776	100	38	0.693039	0.275458	-1.33111	Down	3.59794e-07	9.36075e-07
7037	TFRC	5241	21936	8358	109.53	43.6507	-1.32725	Down	0	0
11154	AP4S1	1797	115	44	1.67471	0.670205	-1.32124	Down	5.63968e-08	1.54053e-07
154822	LOC154822	4082	81	31	0.51928	0.20787	-1.32083	Down	5.42524e-06	1.2995e-05
23026	MYO16	7436	261	100	0.918524	0.368098	-1.31923	Down	2.60044e-16	1.04523e-15
10771	ZMYND11	4336	1532	587	9.24611	3.70554	-1.31916	Down	6.74232e-88	1.18796e-86
401145	FAM190A	6205	1562	599	6.58762	2.64234	-1.31794	Down	1.8561e-89	3.34937e-88
128153	SPATA17	1251	172	66	3.598	1.44407	-1.31705	Down	3.26864e-11	1.05827e-10
7739	ZNF185	4440	164	63	0.966608	0.388383	-1.31545	Down	9.74632e-11	3.08687e-10
29947	DNMT3L	1705	286	110	4.38966	1.76592	-1.31369	Down	1.25762e-17	5.27716e-17
148046	C19orf23	1373	52	20	0.991111	0.398715	-1.31369	Down	0.000299084	0.000620602
26973	CHORDC1	3400	2190	843	16.856	6.78659	-1.3125	Down	6.95934e-124	1.87096e-122
9	NAT1	2349	363	140	4.04402	1.63135	-1.30972	Down	7.20134e-22	3.46047e-21
51119	SBDS	1605	10337	3992	168.542	68.0798	-1.30781	Down	0	0
7982	ST7	2970	1512	584	13.3225	5.3822	-1.3076	Down	1.25384e-85	2.15828e-84
58489	FAM108C1	2408	590	228	6.41188	2.59168	-1.30686	Down	1.93604e-34	1.35531e-33
23670	TMEM2	6540	5114	1980	20.4632	8.28687	-1.30413	Down	8.25294e-284	6.41526e-282
7699	ZNF140	3067	945	366	8.0632	3.26641	-1.30365	Down	6.04178e-54	6.352e-53
388722	C1orf53	697	111	43	4.16754	1.68865	-1.30333	Down	1.30647e-07	3.49974e-07
128439	SNHG11	1101	307	119	7.29694	2.95844	-1.30245	Down	1.38947e-18	6.00346e-18
11001	SLC27A2	2408	2563	995	27.8536	11.3102	-1.30024	Down	1.34588e-142	4.28166e-141
4071	TM4SF1	1712	73951	28737	1130.39	459.453	-1.29884	Down	0	0
143279	HECTD2	4826	1526	593	8.27479	3.36334	-1.29883	Down	1.57591e-85	2.70455e-84
266722	HS6ST3	7817	1562	607	5.22914	2.12545	-1.2988	Down	1.68261e-87	2.94654e-86
4116	MAGOH	772	621	242	21.0506	8.58027	-1.29476	Down	1.13869e-35	8.22949e-35
28962	OSTM1	4467	1131	441	6.62577	2.70225	-1.29393	Down	1.69632e-63	2.12554e-62
440104	LOC440104	3459	64	25	0.484194	0.19783	-1.29132	Down	7.30886e-05	0.000159744
9369	NRXN3	6163	128	50	0.54351	0.222065	-1.29132	Down	1.79546e-08	5.05064e-08
140545	RNF32	1910	110	43	1.50712	0.616223	-1.29027	Down	1.85681e-07	4.91649e-07
222584	FAM83B	3167	1043	408	8.61838	3.52627	-1.28928	Down	2.23288e-58	2.52526e-57
144501	KRT80	3894	388	152	2.60751	1.06844	-1.28716	Down	1.07871e-22	5.3512e-22
7978	MTERF	2163	689	270	8.3359	3.41673	-1.28672	Down	4.9554e-39	3.84329e-38
100289678	ZNF783	4455	1407	554	8.26487	3.40381	-1.27984	Down	2.9281e-77	4.49123e-76
344887	LOC344887	11312	815	321	1.88542	0.776727	-1.2794	Down	1.80212e-45	1.61664e-44
4615	MYD88	2886	104	41	0.943032	0.388858	-1.27807	Down	4.89452e-07	1.26213e-06
11193	WBP4	2354	644	255	7.15927	2.96508	-1.27174	Down	5.8206e-36	4.24055e-35
84277	DNAJC30	2534	585	232	6.04142	2.50602	-1.26949	Down	9.87464e-33	6.61351e-32
10659	CELF2	9256	572	227	1.61719	0.671283	-1.2685	Down	5.27762e-32	3.47107e-31
284306	ZNF547	2788	131	52	1.22961	0.510521	-1.26816	Down	1.94054e-08	5.44982e-08
1438	CSF2RA	1983	1120	445	14.7804	6.14243	-1.2668	Down	6.4427e-61	7.62778e-60
5877	RABIF	2452	775	308	8.27124	3.43822	-1.26644	Down	1.1428e-42	9.66146e-42
145389	SLC38A6	1947	395	157	5.3091	2.20717	-1.26627	Down	1.55362e-22	7.64309e-22
91614	DEPDC7	2013	3258	1300	42.3542	17.6768	-1.26065	Down	2.44486e-172	9.65523e-171
6536	SLC6A9	3375	1446	577	11.212	4.67956	-1.2606	Down	1.52509e-77	2.35396e-76
64900	LPIN3	4464	704	281	4.12703	1.723	-1.26018	Down	1.25627e-38	9.67342e-38
100130855	LOC100130855	1788	70	28	1.02452	0.428641	-1.25711	Down	4.80706e-05	0.000106693
646278	LOC646278	2100	55	22	0.685382	0.286752	-1.25711	Down	0.000322958	0.000668768
57494	RIMKLB	5845	10085	4039	45.1524	18.9144	-1.25532	Down	0	0
130872	AHSA2	3059	1907	766	16.314	6.85413	-1.25107	Down	1.70122e-100	3.51688e-99
3126	HLA-DRB4	1193	117	47	2.56646	1.07835	-1.25095	Down	1.52162e-07	4.05143e-07
64921	CASD1	3898	453	182	3.04121	1.27801	-1.25075	Down	3.71528e-25	1.99702e-24
5330	PLCB2	4694	102	41	0.568652	0.23908	-1.25005	Down	9.77852e-07	2.46711e-06
120379	PIH1D2	1263	97	39	2.00982	0.845209	-1.24969	Down	1.8217e-06	4.50158e-06
22925	PLA2R1	5633	77	31	0.357718	0.150635	-1.24777	Down	2.2234e-05	5.06912e-05
123228	SENP8	1834	151	61	2.1546	0.910403	-1.24285	Down	2.8584e-09	8.39536e-09
23529	CLCF1	1860	391	159	5.50115	2.33985	-1.23332	Down	1.74393e-21	8.26682e-21
4008	LMO7	7253	27996	11387	101.011	42.9729	-1.23301	Down	0	0
378805	FLJ43663	2964	626	255	5.52695	2.35486	-1.23084	Down	2.42458e-33	1.65154e-32
55937	APOM	790	54	22	1.78878	0.762252	-1.23063	Down	0.000458422	0.000935079
2745	GLRX	1661	3041	1240	47.9111	20.4341	-1.22938	Down	7.41584e-155	2.63216e-153
60598	KCNK15	2550	652	266	6.69109	2.85525	-1.22862	Down	1.45101e-34	1.01784e-33
84460	ZMAT1	6124	98	40	0.418775	0.178784	-1.22796	Down	2.2279e-06	5.47854e-06
56261	GPCPD1	5478	1661	678	7.93482	3.38774	-1.22787	Down	2.74218e-85	4.68269e-84
64789	DEM1	2217	749	306	8.84109	3.77797	-1.22661	Down	2.31404e-39	1.8152e-38
57016	AKR1B10	1610	137	56	2.22682	0.952062	-1.22585	Down	2.2082e-08	6.18534e-08
93349	SP140L	2668	379	155	3.71743	1.59019	-1.22511	Down	1.13529e-20	5.25692e-20
5287	PIK3C2B	7606	4157	1701	14.3025	6.1214	-1.22434	Down	1.33935e-209	6.76724e-208
135932	TMEM139	2400	1225	502	13.3572	5.72526	-1.2222	Down	6.24568e-63	7.70241e-62
100271715	ARHGEF33	4316	244	100	1.47944	0.634193	-1.22206	Down	8.64198e-14	3.12614e-13
9584	RBM39	2809	11899	4881	110.853	47.562	-1.22077	Down	0	0
379013	RNF138P1	5701	78	32	0.358041	0.153639	-1.22058	Down	2.71804e-05	6.15356e-05
1316	KLF6	4679	1233	506	6.89604	2.96006	-1.22014	Down	3.62572e-63	4.51023e-62
6676	SPAG4	1452	450	185	8.11027	3.48745	-1.21758	Down	4.92608e-24	2.55125e-23
6383	SDC2	3485	4469	1839	33.5581	14.4438	-1.21621	Down	7.57568e-223	4.13151e-221
51531	C9orf156	1646	911	375	14.4837	6.23598	-1.21574	Down	7.17486e-47	6.62316e-46
118491	TTC18	3714	153	63	1.07805	0.464303	-1.21529	Down	4.23924e-09	1.23601e-08
57624	KIAA1486	4590	745	307	4.2475	1.83075	-1.21418	Down	1.45091e-38	1.11522e-37
92370	ACPL2	3198	2148	886	17.577	7.5833	-1.21279	Down	1.151e-107	2.57462e-106
642852	LOC642852	7181	2294	947	8.35984	3.60967	-1.21161	Down	1.11478e-114	2.73192e-113
3856	KRT8	1802	29292	12123	425.387	184.144	-1.20794	Down	0	0
10272	FSTL3	2525	12207	5060	126.514	54.852	-1.20568	Down	0	0
100507127	LOC100507127	3087	299	124	2.53469	1.09948	-1.20498	Down	3.0801e-16	1.2334e-15
128209	KLF17	3131	253	105	2.11459	0.917929	-1.20393	Down	6.00424e-14	2.19042e-13
1612	DAPK1	5942	1270	528	5.5932	2.43223	-1.2014	Down	1.75034e-63	2.19162e-62
4234	METTL1	1311	625	260	12.4758	5.42842	-1.20052	Down	4.5114e-32	2.97168e-31
407975	MIR17HG	5018	353	147	1.84091	0.801844	-1.19903	Down	9.166e-19	3.98539e-18
56257	MEPCE	3047	5914	2463	50.7924	22.1256	-1.1989	Down	1.10525e-287	8.74984e-286
388815	C21orf34	3475	120	50	0.903683	0.393839	-1.19821	Down	2.74308e-07	7.19441e-07
100289019	LOC100289019	3842	175	73	1.19198	0.520078	-1.19656	Down	5.3425e-10	1.63133e-09
10521	DDX17	4811	19113	7975	103.964	45.3731	-1.19618	Down	0	0
6646	SOAT1	3407	9721	4057	74.6669	32.5939	-1.19587	Down	0	0
84071	ARMC2	3413	67	28	0.513722	0.224556	-1.19391	Down	0.000134702	0.000288571
8313	AXIN2	4241	660	276	4.07254	1.78133	-1.19298	Down	1.85805e-33	1.27017e-32
91624	NEXN	3405	428	179	3.2894	1.43893	-1.19283	Down	2.9656e-22	1.44569e-21
5575	PRKAR1B	2554	1322	554	13.5457	5.93734	-1.18994	Down	4.82704e-65	6.21617e-64
55871	CBWD1	1838	890	373	12.6717	5.55477	-1.18981	Down	2.36666e-44	2.07857e-43
123264	OSTBETA	940	458	192	12.7505	5.59083	-1.18942	Down	1.32371e-23	6.76788e-23
54602	NDFIP2	4666	5674	2381	31.8225	13.9675	-1.18798	Down	3.77088e-272	2.81652e-270
9340	GLP2R	1662	1374	577	21.6344	9.50272	-1.18692	Down	2.88934e-67	3.83586e-66
3981	LIG4	4115	838	352	5.32922	2.3414	-1.18655	Down	1.09639e-41	9.06398e-41
3397	ID1	1234	7453	3131	158.054	69.4498	-1.18638	Down	0	0
79149	ZSCAN5A	1938	157	66	2.12	0.932166	-1.1854	Down	5.36732e-09	1.55568e-08
29990	PILRB	3705	2119	891	14.9669	6.58253	-1.18506	Down	1.73309e-102	3.6666e-101
3127	HLA-DRB5	1171	126	53	2.81581	1.23886	-1.18454	Down	1.78362e-07	4.73072e-07
344787	ZNF860	3210	1031	434	8.40511	3.70073	-1.18346	Down	1.09182e-50	1.0761e-49
7057	THBS1	5820	5910	2493	26.5738	11.7247	-1.18045	Down	1.47247e-280	1.12926e-278
29057	FAM156A	2339	519	219	5.80666	2.56281	-1.17998	Down	3.17376e-26	1.7679e-25
57018	CCNL1	2625	3603	1521	35.919	15.86	-1.17936	Down	1.35823e-171	5.3516e-170
80824	DUSP16	6312	4390	1855	18.2007	8.04415	-1.17798	Down	3.00904e-208	1.50268e-206
10398	MYL9	1212	750	317	16.1938	7.15912	-1.17759	Down	4.66814e-37	3.47762e-36
166815	TIGD2	2101	802	339	9.98937	4.41648	-1.17749	Down	1.66269e-39	1.30665e-38
9314	KLF4	2949	4283	1812	38.0069	16.8185	-1.17622	Down	9.6136e-203	4.54964e-201
51200	CPA4	2817	144	61	1.33772	0.592715	-1.17437	Down	2.92902e-08	8.13938e-08
2274	FHL2	1907	4357	1848	59.7897	26.5249	-1.17255	Down	3.36998e-205	1.6262e-203
83450	LRRC48	2183	66	28	0.791188	0.351081	-1.17222	Down	0.000188454	0.000398554
5316	PKNOX1	4997	578	246	3.02697	1.3475	-1.16759	Down	1.44107e-28	8.61383e-28
79818	ZNF552	2352	270	115	3.00411	1.33833	-1.1665	Down	3.87526e-14	1.42585e-13
100101490	PSIMCT-1	839	176	75	5.48959	2.44682	-1.16579	Down	1.06722e-09	3.20577e-09
11077	HSF2BP	1916	204	87	2.78628	1.24287	-1.16466	Down	5.24944e-11	1.68152e-10
154043	CNKSR3	3277	3084	1316	24.6279	10.9921	-1.16382	Down	3.95026e-144	1.27081e-142
7993	UBXN8	1442	621	265	11.2698	5.03018	-1.16378	Down	2.01472e-30	1.27246e-29
91351	DDX60L	6754	560	239	2.16978	0.96859	-1.16359	Down	1.38132e-27	8.0358e-27
10181	RBM5	3151	3040	1301	25.2473	11.3014	-1.15963	Down	2.68826e-141	8.47369e-140
51090	PLLP	1514	2077	890	35.9005	16.0904	-1.1578	Down	6.59236e-97	1.29874e-95
2709	GJB5	1299	114	49	2.2966	1.0325	-1.15336	Down	1.17694e-06	2.95164e-06
7042	TGFB2	5966	214	92	0.938685	0.422092	-1.15308	Down	2.55804e-11	8.31182e-11
65983	GRAMD3	2977	1798	773	15.8052	7.10728	-1.15303	Down	1.33777e-83	2.24869e-82
59	ACTA2	1798	72	31	1.04793	0.471927	-1.15091	Down	0.000120148	0.000258811
79047	KCTD15	4935	1588	684	8.42079	3.79378	-1.15032	Down	8.84976e-74	1.29058e-72
253461	ZBTB38	8398	10599	4567	33.0277	14.8853	-1.14979	Down	0	0
284098	PIGW	2255	764	330	8.86618	4.00563	-1.14628	Down	3.33814e-36	2.44129e-35
4129	MAOB	2611	933	403	9.35114	4.22475	-1.14627	Down	7.7503e-44	6.71758e-43
23015	GOLGA8A	6526	845	365	3.38844	1.53091	-1.14623	Down	7.34422e-40	5.81948e-39
6574	SLC20A1	3390	5367	2322	41.4306	18.7485	-1.14393	Down	1.32411e-242	8.1239e-241
27148	STK36	4935	557	241	2.95364	1.3367	-1.14382	Down	9.47638e-27	5.37454e-26
100134444	KCNJ18	2197	335	145	3.99029	1.80651	-1.14329	Down	1.08294e-16	4.42108e-16
55671	SMEK1	3894	2737	1185	18.3937	8.32962	-1.14289	Down	1.59089e-124	4.33121e-123
79989	TTC26	2151	679	294	8.26074	3.74119	-1.14277	Down	3.29236e-32	2.17369e-31
5099	PCDH7	8728	1486	644	4.45547	2.01964	-1.14148	Down	2.4864e-68	3.36595e-67
3018	HIST1H2BB	431	2986	1295	181.302	82.2424	-1.14044	Down	3.22596e-135	9.6886e-134
112858	TP53RK	3384	1192	517	9.21797	4.1818	-1.14033	Down	4.4459e-55	4.7616e-54
57126	CD177	2364	83	36	0.918798	0.416829	-1.14029	Down	4.08988e-05	9.14606e-05
60561	RINT1	2990	822	357	7.19433	3.26814	-1.13839	Down	2.04538e-38	1.56724e-37
147657	ZNF480	4742	884	384	4.87843	2.21653	-1.13812	Down	3.5967e-41	2.94508e-40
9317	PTER	3810	2480	1078	17.034	7.74456	-1.13716	Down	4.01586e-112	9.59506e-111
493861	EID3	1447	207	90	3.74362	1.70246	-1.13681	Down	8.85494e-11	2.81129e-10
100499467	LOC100499467	2275	92	40	1.05827	0.481262	-1.13681	Down	1.6257e-05	3.75627e-05
374868	ATP9B	4378	1726	751	10.317	4.69534	-1.13573	Down	1.89415e-78	2.9501e-77
1825	DSC3	6978	1054	459	3.95275	1.80047	-1.13449	Down	1.61678e-48	1.53029e-47
7543	ZFX	7740	3426	1493	11.5834	5.27985	-1.13349	Down	2.32434e-153	8.11582e-152
64420	SUSD1	3010	764	333	6.64227	3.02817	-1.13323	Down	1.41658e-35	1.02164e-34
54872	PIGG	3266	1127	493	9.0302	4.13175	-1.12801	Down	2.6706e-51	2.66579e-50
57211	GPR126	6980	713	312	2.67315	1.2235	-1.12753	Down	4.6799e-33	3.16395e-32
56950	SMYD2	1689	1369	600	21.2111	9.72355	-1.12527	Down	1.05919e-61	1.26889e-60
2707	GJB3	2220	1076	472	12.6838	5.81959	-1.124	Down	8.69284e-49	8.24141e-48
5742	PTGS1	5093	2477	1088	12.7275	5.84734	-1.12209	Down	1.1764e-109	2.69818e-108
3320	HSP90AA1	3887	25263	11102	170.083	78.1789	-1.12138	Down	0	0
122769	LRR1	1965	678	298	9.02935	4.15104	-1.12115	Down	3.044e-31	1.97034e-30
54970	TTC12	2330	500	220	5.6157	2.58446	-1.1196	Down	2.05854e-23	1.0475e-22
553103	LOC553103	1801	75	33	1.08978	0.501537	-1.1196	Down	0.000122839	0.000264342
55728	N4BP2	6822	588	259	2.25556	1.03918	-1.11804	Down	3.38838e-27	1.9494e-26
25950	RWDD3	1336	252	111	4.9361	2.27415	-1.11804	Down	1.62404e-12	5.56098e-12
10388	SYCP2	5497	1084	478	5.16052	2.38015	-1.11646	Down	1.25783e-48	1.19185e-47
8034	SLC25A16	2264	2499	1106	28.8855	13.3715	-1.11118	Down	6.4851e-109	1.47952e-107
9536	PTGES	1787	5093	2255	74.5828	34.5402	-1.11057	Down	1.01611e-219	5.42105e-218
147007	TMEM199	1466	623	277	11.121	5.17188	-1.10452	Down	3.4114e-28	2.01945e-27
57542	KLHDC5	6477	1618	720	6.53724	3.04272	-1.10332	Down	2.1951e-70	3.08337e-69
3301	DNAJA1	1538	3509	1564	59.7058	27.8345	-1.101	Down	6.24108e-150	2.12308e-148
3725	JUN	3338	3125	1393	24.4993	11.4227	-1.10084	Down	1.0413e-133	3.0949e-132
115572	FAM46B	2391	2301	1026	25.1841	11.7455	-1.10041	Down	6.72734e-99	1.35963e-97
10785	WDR4	2155	426	190	5.17311	2.41329	-1.10003	Down	1.17559e-19	5.24966e-19
54496	PRMT7	2478	3375	1506	35.642	16.6351	-1.09934	Down	6.17372e-144	1.97502e-142
8323	FZD6	3806	4085	1824	28.0875	13.1177	-1.09841	Down	1.46822e-173	5.83857e-172
57007	CXCR7	2114	1682	752	20.8214	9.73679	-1.09655	Down	2.16228e-72	3.10584e-71
55157	DARS2	3348	2367	1059	18.5013	8.65792	-1.09553	Down	5.7433e-101	1.19304e-99
51131	PHF11	1649	333	149	5.28461	2.47325	-1.09539	Down	1.34555e-15	5.25347e-15
4286	MITF	4815	3796	1699	20.631	9.65829	-1.09497	Down	1.2871e-160	4.72458e-159
9625	AATK	5327	1970	882	9.67772	4.53199	-1.09452	Down	3.17712e-84	5.38262e-83
4233	MET	6695	9738	4360	38.0635	17.8254	-1.09448	Down	0	0
22978	NT5C2	5361	4566	2045	22.2884	10.4412	-1.09401	Down	1.62423e-192	7.28529e-191
128553	TSHZ2	12204	1282	575	2.749	1.28964	-1.09194	Down	3.08714e-55	3.31462e-54
100505687	LOC100505687	1644	158	71	2.51504	1.18211	-1.08921	Down	4.49932e-08	1.23492e-07
554202	LOC554202	2166	89	40	1.07528	0.505481	-1.08898	Down	4.22026e-05	9.43149e-05
29091	STXBP6	1970	178	80	2.36452	1.11154	-1.08898	Down	6.36296e-09	1.83528e-08
9415	FADS2	3149	776	349	6.4488	3.03358	-1.08801	Down	6.40306e-34	4.43005e-33
57101	ANO2	3735	3716	1674	26.036	12.2678	-1.08563	Down	3.9216e-155	1.39481e-153
8829	NRP1	5895	5232	2358	23.226	10.9487	-1.08498	Down	2.19648e-217	1.14691e-215
10587	TXNRD2	1964	3554	1602	47.355	22.3267	-1.08475	Down	2.902e-148	9.69912e-147
440270	GOLGA8B	6519	559	252	2.24399	1.05809	-1.0846	Down	9.04562e-25	4.79465e-24
26249	KLHL3	6806	102	46	0.392191	0.184999	-1.08404	Down	1.23769e-05	2.88381e-05
10600	USP16	3052	3149	1422	27.0009	12.7532	-1.08215	Down	4.33534e-131	1.26018e-129
57596	BEGAIN	2763	930	420	8.80829	4.16075	-1.08202	Down	5.6411e-40	4.48235e-39
338657	CCDC84	1202	899	406	19.5724	9.24538	-1.08202	Down	1.06539e-38	8.22207e-38
8899	PRPF4B	7482	4972	2247	17.3901	8.22031	-1.081	Down	1.80535e-205	8.76105e-204
136853	SRCRB4D	2806	73	33	0.680808	0.321906	-1.08061	Down	0.000232046	0.000486136
134145	FAM173B	1865	836	378	11.7305	5.54774	-1.08029	Down	5.13716e-36	3.74581e-35
141	ADPRH	3461	84	38	0.635137	0.300528	-1.07957	Down	7.84034e-05	0.00017099
53833	IL20RB	2171	223	101	2.68803	1.2734	-1.07787	Down	1.12387e-10	3.54843e-10
10782	ZNF274	2839	715	324	6.59068	3.1238	-1.07713	Down	6.6651e-31	4.27079e-30
81493	SYNC	3493	2847	1291	21.3294	10.1165	-1.07613	Down	1.18911e-117	3.00408e-116
158234	RG9MTD3	2293	108	49	1.23256	0.584918	-1.07536	Down	7.84152e-06	1.8555e-05
55745	MUDENG	3110	1157	525	9.7356	4.62064	-1.07518	Down	7.94994e-49	7.54542e-48
57480	PLEKHG1	7237	2508	1139	9.06898	4.30793	-1.07395	Down	1.5555e-103	3.34442e-102
51667	NUB1	3112	8880	4033	74.6729	35.4725	-1.07388	Down	0	0
10212	DDX39A	1651	3736	1698	59.2174	28.151	-1.07284	Down	5.06764e-153	1.76229e-151
387097	C6orf147	1444	88	40	1.5948	0.758221	-1.07268	Down	5.76416e-05	0.000126936
129401	NUP35	1649	1233	561	19.5673	9.31205	-1.07128	Down	1.26807e-51	1.27766e-50
79912	PYROXD1	4136	1039	473	6.57392	3.13028	-1.07046	Down	1.01152e-43	8.74093e-43
79695	GALNT12	2752	674	307	6.40916	3.05347	-1.06969	Down	6.47444e-29	3.91497e-28
2825	GPR1	2330	68	31	0.763735	0.364174	-1.06844	Down	0.000433494	0.000885914
100507178	LOC100507178	4800	68	31	0.37073	0.176776	-1.06844	Down	0.000433494	0.000885809
54332	GDAP1	3899	798	364	5.35598	2.55535	-1.06763	Down	7.83884e-34	5.40817e-33
51018	RRP15	7782	1729	789	5.81425	2.77517	-1.06702	Down	3.20838e-71	4.55887e-70
5493	PPL	6256	3922	1791	16.4059	7.83613	-1.066	Down	6.69926e-159	2.43828e-157
162466	PHOSPHO1	2173	499	228	6.00939	2.87196	-1.06518	Down	1.10798e-21	5.29018e-21
6876	TAGLN	1574	70	32	1.16381	0.556478	-1.06446	Down	0.000370766	0.000762892
51077	FCF1	2409	1356	620	14.7303	7.04463	-1.06419	Down	5.2207e-56	5.69076e-55
136051	ZNF786	3268	260	119	2.082	0.996708	-1.06273	Down	5.72918e-12	1.91407e-11
5376	PMP22	1828	3780	1731	54.1134	25.9193	-1.06196	Down	2.75708e-152	9.49176e-151
2295	FOXF2	2187	1394	639	16.6803	7.99752	-1.06052	Down	3.24412e-57	3.60717e-56
9217	VAPB	7949	2861	1312	9.41879	4.51777	-1.05993	Down	2.20014e-115	5.44614e-114
29088	MRPL15	1749	1607	738	24.0445	11.5497	-1.05785	Down	2.01272e-65	2.60562e-64
27342	RABGEF1	3832	2463	1132	16.8201	8.08582	-1.05672	Down	4.07028e-99	8.24568e-98
140890	SREK1	4222	2710	1246	16.7973	8.07798	-1.05617	Down	8.9625e-109	2.0393e-107
286495	TTC3P1	2542	176	81	1.81187	0.872193	-1.05476	Down	1.84358e-08	5.18175e-08
63898	SH2D4A	3416	1939	893	14.8542	7.15544	-1.05376	Down	4.45442e-78	6.91885e-77
84951	TNS4	4090	102	47	0.652629	0.314541	-1.05301	Down	1.96493e-05	4.50255e-05
81565	NDEL1	2420	1486	685	16.0692	7.7478	-1.05244	Down	3.85102e-60	4.50659e-59
170487	C20orf134	2028	78	36	1.00651	0.48589	-1.05065	Down	0.000198572	0.000418767
483	ATP1B3	1853	23577	10888	332.968	160.833	-1.04982	Down	0	0
10929	SRSF8	4335	1085	502	6.54983	3.1697	-1.04711	Down	4.94176e-44	4.30063e-43
8013	NR4A3	5707	644	298	2.95303	1.42926	-1.04693	Down	8.40372e-27	4.78038e-26
2957	GTF2A1	1736	1140	528	17.1848	8.32506	-1.0456	Down	4.5082e-46	4.10421e-45
10795	ZNF268	5862	1053	488	4.7008	2.27865	-1.04473	Down	1.24347e-42	1.04919e-41
197259	MLKL	2522	934	433	9.69151	4.69944	-1.04423	Down	5.60792e-38	4.25335e-37
85476	GFM1	3468	6650	3084	50.1802	24.341	-1.04373	Down	5.45986e-259	3.69271e-257
219527	LRRC55	5407	125	58	0.604983	0.293613	-1.04298	Down	2.69362e-06	6.58794e-06
6526	SLC5A3	11579	5186	2410	11.7206	5.69704	-1.04077	Down	1.68302e-201	7.89961e-200
[truncated: 34 more rows]
