# Supplementary material for: Genome-Wide Analyses of Radioresistance-Associated miRNA Expression Profile in Nasopharyngeal Carcinoma Using Next Generation Deep Sequencing
Source: PLoS One. 2013 Dec 19;8(12):e84486. doi: 10.1371/journal.pone.0084486 (PMC3868612; doi:10.1371/journal.pone.0084486)
Supplement: Table S3 — (XLS) [file pone.0084486.s003.xls]

## Sheet: Sheet1
up-regulated miRNA	Target Genes	Prediction Value		down-regulated miRNA	Target Genes	Prediction Value
novel_mir_8	ID2	3.16637		novel_mir_7	TMEM8B	2.38888
hsa-let-7b-3p	NR4A3	2.75431		hsa-miR-4501	A2M	2.3595
hsa-miR-466	ABCB1	2.64246		hsa-miR-212-3p	TWIST1	2.25785
hsa-let-7b-3p	ID2	2.55282		hsa-miR-324-3p	ALOX5	2.15432
hsa-miR-129-1-3p	ABCB1	2.52203		hsa-miR-93-3p	ICAM1	2.1319
novel_mir_24	HSP90AA1	2.4687		hsa-miR-125a-3p	CXCR4	2.0718
novel_mir_16	CRISPLD2	2.4398		hsa-miR-324-3p	ANG	2.01212
novel_mir_16	HSP90AA1	2.38198		hsa-miR-324-3p	TGFB1	1.9716
hsa-miR-382-3p	SLCO1B3	2.33392		hsa-miR-93-3p	TNFRSF19	1.70111
hsa-miR-194-5p	H19	2.26294		hsa-miR-874	PTP4A3	1.69875
hsa-miR-382-3p	TLR3	2.25785		hsa-miR-1246	BDNF	1.66869
hsa-miR-199a-3p	ID2	2.23809		novel_mir_10	WNT2B	1.64006
hsa-miR-199b-3p	ID2	2.23809		novel_mir_10	ERP29	1.53514
novel_mir_8	DAB2	2.11888		hsa-miR-185-3p	PTP4A3	1.52863
hsa-miR-192-5p	DAB2	2.11883		hsa-miR-324-5p	TLR4	1.47506
hsa-miR-192-5p	SLCO1B3	2.11883		hsa-miR-324-3p	HLA-F	1.42632
hsa-miR-215	SLCO1B3	2.11883		hsa-miR-196b-3p	MICA	1.42186
hsa-miR-23a-5p	ABCB1	2.08575		novel_mir_7	CXCR4	1.36949
hsa-miR-206	N4BP2	2.08293		hsa-miR-324-5p	CCNG2	1.29861
hsa-miR-7-5p	PTENP1	2.01814		hsa-miR-324-5p	BDNF	1.28523
hsa-miR-371a-5p	JUN	2.00737		hsa-miR-196b-3p	LTF	1.26399
hsa-miR-92b-5p	ID1	1.96672		hsa-miR-324-5p	BDNF	1.21528
hsa-miR-129-1-3p	DAB2	1.96059		hsa-miR-1246	CXCR4	1.20026
hsa-miR-129-1-3p	PTENP1	1.96059		hsa-miR-324-3p	WNT2B	1.17404
novel_mir_18	JUN	1.85524		hsa-miR-185-3p	A2M	1.15594
hsa-miR-194-5p	N4BP2	1.85152		hsa-miR-874	CTNNBIP1	1.10499
hsa-miR-4798-5p	ABCB1	1.84719		hsa-miR-196b-3p	CTNNBIP1	1.10201
novel_mir_24	CRISPLD2	1.76078		hsa-miR-185-3p	CXCR4	1.08066
novel_mir_30	ABCB1	1.75742		novel_mir_7	ERP29	1.04695
hsa-miR-215	H19	1.74928		novel_mir_7	PPARG	1.04491
novel_mir_21	CAV1	1.67583		hsa-miR-324-3p	FBLN2	1.04101
novel_mir_24	FOS	1.64715		hsa-miR-185-3p	ERP29	1.02803
novel_mir_16	NR4A3	1.62146		hsa-miR-212-3p	A2M	0.996174
hsa-miR-206	HSP90AA1	1.62003		hsa-miR-93-3p	TMEM8B	0.990533
hsa-miR-194-5p	ABCB1	1.61311		hsa-miR-324-3p	CCNG2	0.987595
hsa-miR-34c-5p	CAV1	1.59843		hsa-miR-93-3p	TP63	0.948715
hsa-miR-4753-5p	CAV1	1.56775		hsa-miR-93-3p	TWIST1	0.948715
novel_mir_26	ZEB2	1.56636		hsa-miR-185-3p	HLA-F	0.941163
hsa-miR-1291	CRISPLD2	1.5484		hsa-miR-4454	ANG	0.786387
hsa-miR-382-3p	ZEB2	1.53729		hsa-miR-4501	MTHFR	0.779585
hsa-miR-1291	N4BP2	1.53298		novel_mir_10	BDNF	0.761392
novel_mir_13	NR4A3	1.5302		hsa-miR-4454	CDH2	0.749284
hsa-miR-551b-5p	HSP90AA1	1.522		hsa-miR-874	ZMYND10	0.723364
hsa-miR-382-3p	NR4A3	1.51915		hsa-miR-196b-3p	BDNF	0.711996
hsa-miR-122-5p	CRISPLD2	1.51478		hsa-miR-324-3p	TLR4	0.700868
hsa-miR-4798-5p	ID1	1.50727		hsa-miR-324-3p	ERP29	0.688284
hsa-miR-129-1-3p	CDH1	1.49784		hsa-miR-324-3p	CD82	0.661584
hsa-miR-215	DAB2	1.48847		hsa-miR-324-3p	CTNNBIP1	0.63765
hsa-miR-382-3p	ID2	1.48016		novel_mir_7	ICAM1	0.630501
hsa-miR-4753-5p	DAB2	1.48011		hsa-miR-324-5p	TNFRSF19	0.612442
hsa-miR-7-5p	CADM1	1.44838		hsa-miR-125a-3p	ANG	0.601398
hsa-miR-129-1-3p	CADM1	1.44102		hsa-miR-185-3p	ICAM1	0.590437
novel_mir_18	CAV1	1.4329		hsa-miR-4501	CDH2	0.541061
hsa-miR-199a-5p	CAV1	1.43024		hsa-miR-874	A2M	0.534238
novel_mir_16	CAV1	1.4148		novel_mir_10	TNFRSF19	0.528827
hsa-miR-504	CAV1	1.41277		hsa-miR-874	TMEM8B	0.522842
novel_mir_24	ZEB2	1.40533		hsa-miR-4501	ALOX5	0.504471
hsa-miR-504	PTENP1	1.39066		hsa-miR-345-5p	TYMP	0.498124
hsa-miR-466	CDH1	1.38364		hsa-miR-185-3p	MTHFR	0.483879
hsa-miR-7-5p	CAV1	1.38155		hsa-miR-196b-3p	ALOX5	0.469646
hsa-miR-371a-5p	CRISPLD2	1.37767		hsa-miR-185-3p	TP63	0.454485
hsa-miR-466	AGER	1.3639		hsa-miR-324-5p	PPARG	0.453436
hsa-miR-4753-5p	ABCB1	1.3522		hsa-miR-324-5p	BDNF	0.404701
hsa-let-7b-3p	PTENP1	1.34174		hsa-miR-324-5p	PSMB9	0.389493
novel_mir_17	TLR3	1.31606		novel_mir_10	ALOX5	0.369818
hsa-miR-122-5p	N4BP2	1.29885		hsa-miR-324-5p	HLA-F	0.360877
novel_mir_20	ZEB2	1.29221		hsa-miR-196b-3p	TNFRSF19	0.360535
hsa-miR-7-5p	H19	1.2892		novel_mir_10	TWIST1	0.344609
hsa-miR-194-5p	CAV1	1.25333		novel_mir_10	FBLN2	0.335046
hsa-miR-23a-5p	ID1	1.23186		novel_mir_10	ICAM1	0.311367
novel_mir_24	CDH1	1.20579		hsa-miR-196b-3p	TMEM8B	0.305164
novel_mir_18	PTENP1	1.20032		hsa-miR-125a-3p	TNFRSF19	0.267238
hsa-miR-1291	JUN	1.1907		hsa-miR-93-3p	CCNG2	0.263281
hsa-miR-23a-5p	PTENP1	1.17995		hsa-miR-196b-3p	ANG	0.262095
novel_mir_26	JUN	1.16334		hsa-miR-4454	TNFRSF19	0.253423
hsa-miR-129-1-3p	TLR3	1.15057		hsa-miR-324-5p	WNT2B	0.231792
hsa-miR-551b-5p	CDH1	1.15042		hsa-miR-212-3p	ICAM1	0.224531
novel_mir_26	NR4A3	1.14799		hsa-miR-185-3p	WNT2B	0.222828
hsa-miR-371a-5p	DAB2	1.14779		hsa-miR-345-5p	MTHFR	0.218058
hsa-miR-3126-5p	ZEB2	1.13695		hsa-miR-185-3p	TMEM8B	0.204866
hsa-miR-4798-5p	CDH1	1.109		novel_mir_7	TNFRSF19	0.160141
hsa-miR-375	CADM1	1.09932		hsa-miR-1246	CDH2	0.158801
novel_mir_21	CADM1	1.08819		hsa-miR-345-5p	CD82	0.156005
hsa-miR-1291	ZEB2	1.08031		hsa-miR-345-5p	A2M	0.154008
hsa-miR-508-3p	CADM1	1.0777		hsa-miR-324-5p	CDH2	0.104511
hsa-miR-766-5p	PTENP1	1.04955		hsa-miR-874	TYMP	0.0681155
novel_mir_29	NR4A3	1.04569		hsa-miR-874	ICAM1	0.0665503
hsa-miR-129-1-3p	AGER	1.0334		hsa-miR-125a-3p	MICA	0.0653429
hsa-miR-509-3-5p	CADM1	1.02446		hsa-miR-1307-5p	TYMP	0.0522167
hsa-miR-509-3-5p	SLCO1B3	1.01772		novel_mir_7	TP63	0.0382098
novel_mir_24	H19	1.00933		hsa-miR-125a-3p	MTHFR	0.0361098
hsa-miR-1291	AGER	1.00824		hsa-miR-345-5p	FBLN2	0.033346
hsa-let-7b-3p	CDH1	0.999034		hsa-miR-345-5p	TMEM8B	0.0251689
novel_mir_18	N4BP2	0.997141		hsa-miR-4454	MYC	0.0220161
hsa-miR-122-5p	DAB2	0.993687		hsa-miR-324-3p	MTHFR	0.0125128
hsa-miR-382-3p	HSP90AA1	0.988823
novel_mir_20	JUN	0.977693
novel_mir_8	PTENP1	0.976367
hsa-miR-466	PTENP1	0.974108
hsa-miR-466	ZEB2	0.967639
hsa-miR-199a-5p	ID1	0.95129
hsa-miR-92b-5p	AGER	0.945042
novel_mir_18	KLF6	0.94327
hsa-miR-34c-5p	NR4A3	0.920035
hsa-miR-199a-5p	N4BP2	0.906023
hsa-miR-466	NR4A3	0.905028
hsa-miR-1291	NR4A3	0.896775
hsa-miR-149-3p	ID1	0.894373
hsa-miR-1323	CRISPLD2	0.892966
hsa-miR-1291	PTENP1	0.883594
hsa-miR-504	NR4A3	0.879212
novel_mir_8	CDH1	0.868563
hsa-miR-199a-3p	JUN	0.85111
hsa-miR-199b-3p	JUN	0.85111
hsa-miR-192-5p	H19	0.845062
novel_mir_17	NR4A3	0.826992
hsa-miR-504	N4BP2	0.826814
hsa-miR-7-5p	TLR3	0.82431
hsa-miR-423-5p	FOS	0.803988
hsa-miR-382-3p	CDH1	0.796625
hsa-miR-1294	TLR3	0.794446
hsa-miR-206	CRISPLD2	0.793223
hsa-miR-7-5p	FOS	0.786697
hsa-miR-1323	TLR3	0.784685
hsa-miR-215	CADM1	0.775877
hsa-miR-139-5p	FOS	0.758859
novel_mir_29	N4BP2	0.756889
hsa-miR-550a-5p	TLR3	0.743366
hsa-miR-551b-5p	N4BP2	0.740406
hsa-miR-371a-5p	HSP90AA1	0.739631
hsa-miR-371a-5p	N4BP2	0.739631
hsa-miR-7-5p	NR4A3	0.712352
hsa-miR-877-5p	TLR3	0.702666
hsa-miR-206	NR4A3	0.683885
novel_mir_14	HSP90AA1	0.670217
hsa-miR-551b-5p	TLR3	0.663897
novel_mir_21	TLR3	0.65714
hsa-miR-129-1-3p	CAV1	0.655298
hsa-miR-194-5p	ZEB2	0.6543
hsa-miR-199a-5p	SLCO1B3	0.644837
novel_mir_18	NR4A3	0.641538
hsa-miR-382-3p	DAB2	0.634047
hsa-miR-423-5p	H19	0.60295
novel_mir_8	N4BP2	0.590151
novel_mir_26	CADM1	0.576368
hsa-miR-4753-5p	KLF6	0.573843
novel_mir_14	CDH1	0.567297
hsa-miR-206	CDH1	0.55835
novel_mir_24	AGER	0.556556
novel_mir_18	NR4A3	0.554561
novel_mir_29	SLCO1B3	0.551155
hsa-miR-509-3-5p	CDH1	0.544143
hsa-miR-423-5p	CAV1	0.522797
hsa-miR-7-5p	HSP90AA1	0.522667
novel_mir_20	HSP90AA1	0.520214
hsa-miR-139-5p	JUN	0.512616
novel_mir_16	DAB2	0.512502
hsa-miR-1294	CDH1	0.504509
hsa-miR-766-5p	CADM1	0.499484
novel_mir_13	CRISPLD2	0.49677
hsa-miR-92b-5p	N4BP2	0.488199
hsa-miR-504	H19	0.473716
hsa-miR-206	DAB2	0.459469
novel_mir_16	H19	0.451684
hsa-miR-877-5p	DAB2	0.448053
hsa-miR-149-3p	CADM1	0.446237
hsa-miR-551b-5p	CADM1	0.44502
hsa-miR-550a-5p	HSP90AA1	0.439282
hsa-miR-551b-5p	CRISPLD2	0.425784
hsa-miR-766-5p	SLCO1B3	0.425144
hsa-miR-509-3-5p	ID2	0.415293
hsa-miR-192-5p	ZEB2	0.410727
novel_mir_16	ID2	0.404573
novel_mir_26	PTENP1	0.386362
hsa-miR-34c-5p	NR4A3	0.378469
hsa-miR-206	HSP90AA1	0.37176
hsa-miR-1323	CAV1	0.367484
novel_mir_18	CRISPLD2	0.358921
hsa-miR-34c-5p	CDH1	0.346476
hsa-miR-92b-5p	DAB2	0.329333
hsa-miR-550a-5p	N4BP2	0.318213
hsa-miR-149-3p	ID2	0.318037
hsa-miR-550a-5p	CRISPLD2	0.31599
hsa-miR-3126-5p	JUN	0.312697
hsa-miR-766-5p	JUN	0.310561
hsa-miR-92b-5p	ZEB2	0.305313
hsa-miR-551b-5p	ABCB1	0.30026
hsa-miR-199a-5p	CDH1	0.298893
hsa-miR-509-3-5p	JUN	0.297836
hsa-miR-382-3p	PTENP1	0.296753
novel_mir_20	AGER	0.29285
hsa-miR-1323	CDH1	0.291958
hsa-miR-550a-5p	ABCB1	0.291212
novel_mir_17	ZEB2	0.289628
hsa-miR-149-3p	KLF6	0.287614
novel_mir_16	CADM1	0.285184
hsa-miR-508-3p	CADM1	0.268754
hsa-miR-766-5p	DAB2	0.265391
hsa-miR-34c-5p	JUN	0.265357
hsa-miR-122-5p	TLR3	0.2615
hsa-miR-206	SLCO1B3	0.257085
hsa-miR-199a-3p	NR4A3	0.244169
hsa-miR-199b-3p	NR4A3	0.244169
hsa-miR-206	JUN	0.243094
hsa-miR-449c-5p	ABCB1	0.232618
hsa-miR-199a-3p	FOS	0.228643
hsa-miR-199b-3p	FOS	0.228643
hsa-miR-766-5p	FOS	0.214799
hsa-miR-466	FOS	0.207509
hsa-miR-449c-5p	JUN	0.203366
hsa-miR-504	DAB2	0.197614
hsa-let-7b-3p	KLF6	0.16867
hsa-miR-1294	PTENP1	0.1278
novel_mir_24	ABCB1	0.123193
hsa-miR-4753-5p	HSP90AA1	0.122899
novel_mir_29	JUN	0.120916
hsa-miR-149-3p	CDH1	0.115034
hsa-miR-766-5p	AGER	0.112082
hsa-miR-1291	H19	0.0927841
hsa-miR-215	CAV1	0.0887108
hsa-miR-23a-5p	TLR3	0.0826759
novel_mir_13	ABCB1	0.0811354
hsa-miR-504	ZEB2	0.0726255
hsa-miR-194-5p	KLF6	0.0533795
hsa-miR-192-5p	CADM1	0.0506944
hsa-miR-149-3p	HSP90AA1	0.0452635
hsa-miR-766-5p	H19	0.0390896
hsa-miR-509-3-5p	PTENP1	0.00833079
hsa-miR-139-5p	DAB2	0.00763478
